# Supplementary material for: 6-Bromo-4-oxo-4H-chromene-3-carb­alde­hyde
Source: Acta Crystallogr Sect E Struct Rep Online. 2014 Apr 16;70(Pt 5):o555. doi: 10.1107/S160053681400796X (PMC4011302; doi:10.1107/S160053681400796X)
Supplement: Supplementary file 1 [file e-70-0o555-sup1.cif]

##############################################################################
#                                                                            #
# This CIF contains the data in a paper accepted for publication in          #
# Acta Crystallographica Section E. It conforms to the requirements of       #
# Notes for Authors for Acta Crystallographica Section E, and has been       #
# peer reviewed under the auspices of the IUCr Commission on Journals.       #
#                                                                            #
# Full details of the Crystallographic Information File format               #
# are given in the paper "The Crystallographic Information File (CIF):       #
# a New Standard Archive File for Crystallography" by S. R. Hall, F. H.      #
# Allen and I. D. Brown [Acta Cryst. (1991), A47, 655-685].                  #
#                                                                            #
# The current version of the core CIF dictionary is obtainable from          #
# ftp://ftp.iucr.org/pub/cif_core.dic.                                       #
#                                                                            #
# Software is freely available for graphical display of the structure(s)     #
# in this CIF. For information consult the CIF software page                 #
# http://www.iucr.org/resources/cif/software.                                #
#                                                                            #
# This file may be used for bona fide research purposes within the           #
# scientific community so long as proper attribution is given to the journal # 
# article from which it was obtained.                                        #
#                                                                            #
##############################################################################
data_General
_audit_creation_method     'by CrystalStructure 4.0'
_journal_date_recd_electronic     2014-04-09
_journal_date_accepted     2014-04-09
_journal_name_full     'Acta Crystallographica, Section E'
_journal_year     2014
_journal_volume     70
_journal_issue      5
_journal_page_first     o555
_journal_page_last     o555
_journal_paper_category     QO
_journal_paper_doi     10.1107/S160053681400796X
_journal_coeditor_code     TK5306
_publ_contact_author_name     'Yoshinobu Ishikawa'
_publ_contact_author_address
;
School of Pharmaceutical Sciences
University of Shizuoka
52-1 Yada, Suruga-ku, Shizuoka 422-8526
Japan
;
_publ_contact_author_email     'ishi206@u-shizuoka-ken.ac.jp'
_publ_contact_author_fax     '+81-542645645'
_publ_contact_author_phone     '+81-542645645'
_publ_section_title
;
6-Bromo-4-oxo-4<i>H</i>-chromene-3-carbaldehyde
;
loop_
    _publ_author_name
    _publ_author_footnote
    _publ_author_address
    'Ishikawa, Yoshinobu' .
;
School of Pharmaceutical Sciences
University of Shizuoka
52-1 Yada, Suruga-ku, Shizuoka 422-8526
Japan
;
_publ_section_synopsis     .
data_I
_database_code_depnum_ccdc_archive     'CCDC 996416'
_chemical_name_systematic
;
6-Bromo-4-oxo-4<i>H</i>-chromene-3-carbaldehyde
;
_chemical_formula_moiety     'C10 H5 Br O3'
_chemical_formula_sum     'C10 H5 Br O3'
_chemical_formula_iupac     'C10 H5 Br O3'
_chemical_formula_weight     253.05
_chemical_melting_point     ?
_symmetry_cell_setting     triclinic
_symmetry_space_group_name_H-M     'P -1'
_symmetry_space_group_name_Hall     '-P 1'
loop_
    _symmetry_equiv_pos_site_id
    _symmetry_equiv_pos_as_xyz
    1 '+X,+Y,+Z'
    2 '-X,-Y,-Z'
_cell_length_a     6.5743(18)
_cell_length_b     6.967(3)
_cell_length_c     10.350(4)
_cell_angle_alpha     71.02(3)
_cell_angle_beta     85.53(3)
_cell_angle_gamma     70.67(3)
_cell_volume     422.8(3)
_cell_formula_units_Z     2
_cell_measurement_reflns_used     25
_cell_measurement_theta_min     15.17
_cell_measurement_theta_max     17.40
_cell_measurement_temperature     100
_exptl_crystal_description     block
_exptl_crystal_colour     colorless
_exptl_crystal_size_max     0.420
_exptl_crystal_size_mid     0.400
_exptl_crystal_size_min     0.380
_exptl_crystal_density_diffrn     1.988
_exptl_crystal_density_meas     ?
_exptl_crystal_density_method     'not measured'
_exptl_crystal_F_000     248.00
_exptl_absorpt_coefficient_mu     4.846
_exptl_absorpt_correction_type     psi-scan
_exptl_absorpt_process_details     '(North <i>et al.</i>, 1968)'
_exptl_absorpt_correction_T_min     0.135
_exptl_absorpt_correction_T_max     0.159
_diffrn_ambient_temperature     100
_diffrn_radiation_type     'Mo K\a'
_diffrn_radiation_wavelength     0.71069
_diffrn_measurement_device_type     'Rigaku AFC-7R'
_diffrn_measurement_method     \w-2\q
_diffrn_reflns_number     2389
_diffrn_reflns_av_R_equivalents     0.0242
_diffrn_reflns_theta_max     27.49
_diffrn_reflns_theta_full     27.49
_diffrn_measured_fraction_theta_max     0.999
_diffrn_measured_fraction_theta_full     0.999
_diffrn_reflns_limit_h_min     -8
_diffrn_reflns_limit_h_max     8
_diffrn_reflns_limit_k_min     -5
_diffrn_reflns_limit_k_max     9
_diffrn_reflns_limit_l_min     -12
_diffrn_reflns_limit_l_max     13
_diffrn_standards_number     3
_diffrn_standards_interval_count     150
_diffrn_standards_decay_%     1.974
_refine_special_details
;
Refinement was performed using all reflections. The weighted <i>R</i>-factor
(<i>wR</i>) and goodness of fit (<i>S</i>) are based on <i>F</i>^2^.
<i>R</i>-factor (gt) are based on <i>F</i>. The threshold expression of
<i>F</i>^2^ > 2.0 \s(<i>F</i>^2^) is used only for calculating <i>R</i>-factor
(gt).
;
_reflns_number_total     1944
_reflns_number_gt     1880
_reflns_threshold_expression     F^2^>2\s(F^2^)
_refine_ls_structure_factor_coef     Fsqd
_refine_ls_R_factor_gt     0.0296
_refine_ls_wR_factor_ref     0.0766
_refine_ls_goodness_of_fit_ref     1.156
_refine_ls_number_reflns     1944
_refine_ls_number_parameters     128
_refine_ls_number_restraints     0
_refine_ls_hydrogen_treatment     constr
_refine_ls_weighting_scheme     calc
_refine_ls_weighting_details
            'w = 1/[\s^2^(Fo^2^)+(0.0545P)^2^+0.1959P] where P=(Fo^2^+2Fc^2^)/3'
_atom_sites_solution_hydrogens     geom
_atom_sites_solution_primary     direct
_atom_sites_solution_secondary     difmap
_refine_ls_shift/su_max     0.001
_refine_diff_density_max     1.050
_refine_diff_density_min     -0.740
_refine_ls_extinction_method     'SHELXL97 (Sheldrick, 2008)'
_refine_ls_extinction_coef     0.151(9)
loop_
    _atom_type_symbol
    _atom_type_description
    _atom_type_scat_dispersion_real
    _atom_type_scat_dispersion_imag
    _atom_type_scat_source
    'C' 'C' 0.0033 0.0016
;
International Tables for Crystallography
(1992, Vol. C, Tables 4.2.6.8 and 6.1.1.4)
;
    'H' 'H' 0.0000 0.0000
;
International Tables for Crystallography
(1992, Vol. C, Table 6.1.1.4)
;
    'Br' 'Br' -0.2901 2.4595
;
International Tables for Crystallography
(1992, Vol. C, Tables 4.2.6.8 and 6.1.1.4)
;
    'O' 'O' 0.0106 0.0060
;
International Tables for Crystallography
(1992, Vol. C, Tables 4.2.6.8 and 6.1.1.4)
;
_computing_data_collection
                  '<i>WinAFC Diffractometer Control Software</i> (Rigaku, 1999)'
_computing_cell_refinement
                  '<i>WinAFC Diffractometer Control Software</i> (Rigaku, 1999)'
_computing_data_reduction
                  '<i>WinAFC Diffractometer Control Software</i> (Rigaku, 1999)'
_computing_structure_solution     'SIR92 (Altomare, <i>et al.</i>, 1994)'
_computing_structure_refinement     'SHELXL97 (Sheldrick, 2008)'
_computing_molecular_graphics     'CrystalStructure (Rigaku, 2010)'
_computing_publication_material     'CrystalStructure (Rigaku, 2010)'
loop_
    _atom_site_type_symbol
    _atom_site_label
    _atom_site_fract_x
    _atom_site_fract_y
    _atom_site_fract_z
    _atom_site_U_iso_or_equiv
    _atom_site_adp_type
    _atom_site_calc_flag
    _atom_site_refinement_flags
    _atom_site_occupancy
    _atom_site_symmetry_multiplicity
    _atom_site_disorder_assembly
    _atom_site_disorder_group
    Br Br1 0.09454(3) 0.28528(3) 0.922893(19) 0.01450(13) Uani d . 1.0 2 . .
    O O1 0.8085(3) 0.1862(3) 0.52565(16) 0.0122(3) Uani d . 1.0 2 . .
    O O2 0.1989(3) 0.3151(3) 0.38347(17) 0.0157(4) Uani d . 1.0 2 . .
    O O3 0.6969(3) 0.2664(3) 0.11860(18) 0.0203(4) Uani d . 1.0 2 . .
    C C1 0.7668(4) 0.2190(4) 0.3943(3) 0.0120(4) Uani d . 1.0 2 . .
    C C2 0.5687(4) 0.2640(3) 0.3402(2) 0.0101(4) Uani d . 1.0 2 . .
    C C3 0.3797(4) 0.2830(3) 0.4253(2) 0.0100(4) Uani d . 1.0 2 . .
    C C4 0.2621(4) 0.2805(3) 0.6624(2) 0.0106(4) Uani d . 1.0 2 . .
    C C5 0.3145(4) 0.2506(4) 0.7956(3) 0.0112(4) Uani d . 1.0 2 . .
    C C6 0.5287(4) 0.1952(4) 0.8394(3) 0.0136(4) Uani d . 1.0 2 . .
    C C7 0.6918(4) 0.1709(4) 0.7478(3) 0.0132(4) Uani d . 1.0 2 . .
    C C8 0.4269(3) 0.2578(4) 0.5684(2) 0.0092(4) Uani d . 1.0 2 . .
    C C9 0.6393(4) 0.2048(3) 0.6128(3) 0.0107(4) Uani d . 1.0 2 . .
    C C10 0.5462(4) 0.2943(4) 0.1932(3) 0.0145(4) Uani d . 1.0 2 . .
    H H1 0.8846 0.2100 0.3347 0.0143 Uiso calc R 1.0 2 . .
    H H2 0.1162 0.3159 0.6347 0.0127 Uiso calc R 1.0 2 . .
    H H3 0.5614 0.1744 0.9318 0.0163 Uiso calc R 1.0 2 . .
    H H4 0.8378 0.1315 0.7765 0.0158 Uiso calc R 1.0 2 . .
    H H5 0.4050 0.3382 0.1550 0.0174 Uiso calc R 1.0 2 . .
loop_
    _atom_site_aniso_label
    _atom_site_aniso_U_11
    _atom_site_aniso_U_22
    _atom_site_aniso_U_33
    _atom_site_aniso_U_12
    _atom_site_aniso_U_13
    _atom_site_aniso_U_23
    Br1 0.01323(17) 0.01865(17) 0.01105(16) -0.00255(10) 0.00148(9) -0.00690(10)
    O1 0.0070(7) 0.0168(8) 0.0124(8) -0.0032(6) -0.0008(6) -0.0044(6)
    O2 0.0099(7) 0.0254(9) 0.0140(8) -0.0066(6) -0.0013(6) -0.0079(7)
    O3 0.0184(8) 0.0302(10) 0.0172(9) -0.0093(7) 0.0048(7) -0.0133(8)
    C1 0.0107(9) 0.0122(9) 0.0133(10) -0.0034(8) 0.0011(8) -0.0050(8)
    C2 0.0104(9) 0.0089(9) 0.0120(10) -0.0032(7)  0.0000(8) -0.0045(7)
    C3 0.0103(9) 0.0085(9) 0.0118(10) -0.0032(7) -0.0012(8) -0.0037(7)
    C4 0.0095(9) 0.0104(9) 0.0126(10) -0.0032(7) -0.0001(8) -0.0047(8)
    C5 0.0122(9) 0.0110(9) 0.0116(10) -0.0040(7) 0.0019(8) -0.0055(7)
    C6 0.0154(10) 0.0122(10) 0.0139(10) -0.0045(8) -0.0037(8) -0.0043(8)
    C7 0.0107(9) 0.0144(10) 0.0143(11) -0.0041(8) -0.0038(8) -0.0035(8)
    C8 0.0087(9) 0.0085(8) 0.0117(10) -0.0035(7) 0.0001(8) -0.0043(7)
    C9 0.0095(9) 0.0088(9) 0.0135(10) -0.0032(7) 0.0004(8) -0.0032(7)
    C10 0.0153(10) 0.0174(10) 0.0139(10) -0.0069(8) 0.0005(8) -0.0075(8)
_geom_special_details     .
loop_
    _geom_bond_atom_site_label_1
    _geom_bond_atom_site_label_2
    _geom_bond_site_symmetry_1
    _geom_bond_site_symmetry_2
    _geom_bond_distance
    _geom_bond_publ_flag
    Br1 C5 . . 1.888(3) no
    O1 C1 . . 1.338(3) no
    O1 C9 . . 1.375(3) no
    O2 C3 . . 1.221(3) no
    O3 C10 . . 1.211(3) no
    C1 C2 . . 1.356(4) no
    C2 C3 . . 1.461(3) no
    C2 C10 . . 1.478(4) no
    C3 C8 . . 1.480(4) no
    C4 C5 . . 1.379(4) no
    C4 C8 . . 1.403(3) no
    C5 C6 . . 1.401(4) no
    C6 C7 . . 1.380(4) no
    C7 C9 . . 1.391(4) no
    C8 C9 . . 1.395(3) no
    C1 H1 . . 0.950 no
    C4 H2 . . 0.950 no
    C6 H3 . . 0.950 no
    C7 H4 . . 0.950 no
    C10 H5 . . 0.950 no
loop_
    _geom_contact_atom_site_label_1
    _geom_contact_atom_site_label_2
    _geom_contact_distance
    _geom_contact_site_symmetry_1
    _geom_contact_site_symmetry_2
    _geom_contact_publ_flag
    O1 C3 2.868(3) . . no
    O2 C1 3.572(3) . . no
    O2 C4 2.869(3) . . no
    O2 C10 2.894(3) . . no
    O3 C1 2.820(4) . . no
    C1 C7 3.574(4) . . no
    C1 C8 2.757(3) . . no
    C2 C9 2.768(4) . . no
    C4 C7 2.805(4) . . no
    C5 C9 2.748(4) . . no
    C6 C8 2.795(4) . . no
    Br1 O3 3.191(2) . 1_456 no
    O1 O1 3.117(3) . 2_756 no
    O1 O2 3.104(3) . 1_655 no
    O1 O2 3.325(3) . 2_656 no
    O1 C1 3.174(3) . 2_756 no
    O1 C4 3.479(3) . 2_666 no
    O1 C8 3.488(3) . 2_666 no
    O2 O1 3.104(3) . 1_455 no
    O2 O1 3.325(3) . 2_656 no
    O2 C1 3.113(4) . 1_455 no
    O2 C4 3.325(3) . 2_566 no
    O2 C9 3.408(4) . 2_656 no
    O3 Br1 3.191(2) . 1_654 no
    O3 C5 3.444(4) . 2_656 no
    O3 C6 3.408(4) . 1_554 no
    C1 O1 3.174(3) . 2_756 no
    C1 O2 3.113(4) . 1_655 no
    C1 C4 3.285(4) . 2_666 no
    C1 C5 3.455(4) . 2_666 no
    C1 C8 3.581(4) . 2_666 no
    C2 C4 3.591(4) . 2_656 no
    C2 C5 3.530(4) . 2_666 no
    C2 C6 3.478(4) . 2_666 no
    C2 C7 3.566(4) . 2_666 no
    C2 C8 3.437(4) . 2_656 no
    C3 C3 3.568(3) . 2_656 no
    C3 C7 3.525(4) . 2_666 no
    C3 C8 3.535(4) . 2_656 no
    C3 C9 3.588(4) . 2_656 no
    C3 C9 3.422(4) . 2_666 no
    C4 O1 3.479(3) . 2_666 no
    C4 O2 3.325(3) . 2_566 no
    C4 C1 3.285(4) . 2_666 no
    C4 C2 3.591(4) . 2_656 no
    C4 C10 3.594(4) . 2_656 no
    C5 O3 3.444(4) . 2_656 no
    C5 C1 3.455(4) . 2_666 no
    C5 C2 3.530(4) . 2_666 no
    C5 C10 3.563(4) . 2_656 no
    C6 O3 3.408(4) . 1_556 no
    C6 C2 3.478(4) . 2_666 no
    C6 C10 3.331(4) . 2_666 no
    C7 C2 3.566(4) . 2_666 no
    C7 C3 3.525(4) . 2_666 no
    C8 O1 3.488(3) . 2_666 no
    C8 C1 3.581(4) . 2_666 no
    C8 C2 3.437(4) . 2_656 no
    C8 C3 3.535(4) . 2_656 no
    C8 C9 3.494(4) . 2_666 no
    C9 O2 3.408(4) . 2_656 no
    C9 C3 3.588(4) . 2_656 no
    C9 C3 3.422(4) . 2_666 no
    C9 C8 3.494(4) . 2_666 no
    C10 C4 3.594(4) . 2_656 no
    C10 C5 3.563(4) . 2_656 no
    C10 C6 3.331(4) . 2_666 no
    Br1 H2 2.9161 . . no
    Br1 H3 2.9076 . . no
    O1 H4 2.5120 . . no
    O2 H2 2.6160 . . no
    O2 H5 2.6169 . . no
    O3 H1 2.4933 . . no
    C1 H5 3.2796 . . no
    C3 H1 3.2958 . . no
    C3 H2 2.6880 . . no
    C3 H5 2.6959 . . no
    C4 H3 3.2780 . . no
    C5 H4 3.2671 . . no
    C6 H2 3.2828 . . no
    C8 H4 3.2883 . . no
    C9 H1 3.1828 . . no
    C9 H2 3.2719 . . no
    C9 H3 3.2502 . . no
    C10 H1 2.5537 . . no
    H1 H5 3.4881 . . no
    H3 H4 2.3392 . . no
    Br1 H3 3.1998 . 2_657 no
    Br1 H4 2.9904 . 1_455 no
    Br1 H4 3.4343 . 2_657 no
    Br1 H5 3.4515 . 1_556 no
    Br1 H5 3.4131 . 2_566 no
    O1 H1 2.8201 . 2_756 no
    O1 H2 2.9005 . 1_655 no
    O1 H2 3.5064 . 2_666 no
    O2 H1 2.5430 . 1_455 no
    O2 H2 2.6756 . 2_566 no
    O3 H3 2.5290 . 1_554 no
    O3 H3 3.5734 . 2_666 no
    O3 H4 3.3419 . 2_756 no
    O3 H5 3.1712 . 2_665 no
    C1 H2 3.4876 . 2_666 no
    C3 H2 3.4612 . 2_566 no
    C4 H1 3.3664 . 2_666 no
    C4 H4 3.2949 . 1_455 no
    C5 H1 3.3731 . 2_666 no
    C5 H3 3.2745 . 2_657 no
    C5 H4 3.5319 . 1_455 no
    C6 H3 3.0684 . 2_657 no
    C6 H5 3.5775 . 2_656 no
    C6 H5 3.4388 . 2_666 no
    C7 H1 3.4259 . 2_756 no
    C7 H2 3.2813 . 1_655 no
    C9 H1 3.4206 . 2_756 no
    C9 H2 3.5095 . 1_655 no
    C10 H3 3.0662 . 1_554 no
    C10 H3 3.3423 . 2_666 no
    H1 O1 2.8201 . 2_756 no
    H1 O2 2.5430 . 1_655 no
    H1 C4 3.3664 . 2_666 no
    H1 C5 3.3731 . 2_666 no
    H1 C7 3.4259 . 2_756 no
    H1 C9 3.4206 . 2_756 no
    H1 H2 3.5756 . 2_656 no
    H1 H2 3.4176 . 2_666 no
    H1 H4 2.9827 . 2_756 no
    H2 O1 2.9005 . 1_455 no
    H2 O1 3.5064 . 2_666 no
    H2 O2 2.6756 . 2_566 no
    H2 C1 3.4876 . 2_666 no
    H2 C3 3.4612 . 2_566 no
    H2 C7 3.2813 . 1_455 no
    H2 C9 3.5095 . 1_455 no
    H2 H1 3.5756 . 2_656 no
    H2 H1 3.4176 . 2_666 no
    H2 H2 3.1789 . 2_566 no
    H2 H4 2.6584 . 1_455 no
    H3 Br1 3.1998 . 2_657 no
    H3 O3 2.5290 . 1_556 no
    H3 O3 3.5734 . 2_666 no
    H3 C5 3.2745 . 2_657 no
    H3 C6 3.0684 . 2_657 no
    H3 C10 3.0662 . 1_556 no
    H3 C10 3.3423 . 2_666 no
    H3 H3 2.7283 . 2_657 no
    H3 H5 2.8751 . 1_556 no
    H3 H5 3.2964 . 2_666 no
    H4 Br1 2.9904 . 1_655 no
    H4 Br1 3.4343 . 2_657 no
    H4 O3 3.3419 . 2_756 no
    H4 C4 3.2949 . 1_655 no
    H4 C5 3.5319 . 1_655 no
    H4 H1 2.9827 . 2_756 no
    H4 H2 2.6584 . 1_655 no
    H5 Br1 3.4515 . 1_554 no
    H5 Br1 3.4131 . 2_566 no
    H5 O3 3.1712 . 2_665 no
    H5 C6 3.5775 . 2_656 no
    H5 C6 3.4388 . 2_666 no
    H5 H3 2.8751 . 1_554 no
    H5 H3 3.2964 . 2_666 no
loop_
    _geom_angle_atom_site_label_1
    _geom_angle_atom_site_label_2
    _geom_angle_atom_site_label_3
    _geom_angle_site_symmetry_1
    _geom_angle_site_symmetry_2
    _geom_angle_site_symmetry_3
    _geom_angle
    _geom_angle_publ_flag
    C1 O1 C9 . . . 118.51(18) no
    O1 C1 C2 . . . 124.7(2) no
    C1 C2 C3 . . . 120.7(2) no
    C1 C2 C10 . . . 119.0(2) no
    C3 C2 C10 . . . 120.3(2) no
    O2 C3 C2 . . . 123.6(3) no
    O2 C3 C8 . . . 122.6(2) no
    C2 C3 C8 . . . 113.81(19) no
    C5 C4 C8 . . . 119.1(2) no
    Br1 C5 C4 . . . 119.78(16) no
    Br1 C5 C6 . . . 118.71(18) no
    C4 C5 C6 . . . 121.5(2) no
    C5 C6 C7 . . . 119.7(3) no
    C6 C7 C9 . . . 119.0(2) no
    C3 C8 C4 . . . 121.2(2) no
    C3 C8 C9 . . . 119.87(19) no
    C4 C8 C9 . . . 118.9(2) no
    O1 C9 C7 . . . 116.04(19) no
    O1 C9 C8 . . . 122.2(2) no
    C7 C9 C8 . . . 121.7(2) no
    O3 C10 C2 . . . 124.0(3) no
    O1 C1 H1 . . . 117.637 no
    C2 C1 H1 . . . 117.636 no
    C5 C4 H2 . . . 120.442 no
    C8 C4 H2 . . . 120.436 no
    C5 C6 H3 . . . 120.165 no
    C7 C6 H3 . . . 120.161 no
    C6 C7 H4 . . . 120.488 no
    C9 C7 H4 . . . 120.487 no
    O3 C10 H5 . . . 118.015 no
    C2 C10 H5 . . . 118.010 no
loop_
    _geom_torsion_atom_site_label_1
    _geom_torsion_atom_site_label_2
    _geom_torsion_atom_site_label_3
    _geom_torsion_atom_site_label_4
    _geom_torsion_site_symmetry_1
    _geom_torsion_site_symmetry_2
    _geom_torsion_site_symmetry_3
    _geom_torsion_site_symmetry_4
    _geom_torsion
    _geom_torsion_publ_flag
    C1 O1 C9 C7 . . . . -179.47(17) no
    C1 O1 C9 C8 . . . . -0.5(3) no
    C9 O1 C1 C2 . . . . -1.9(3) no
    C9 O1 C1 H1 . . . . 178.1 no
    O1 C1 C2 C3 . . . . 0.8(4) no
    O1 C1 C2 C10 . . . . -179.35(18) no
    H1 C1 C2 C3 . . . . -179.2 no
    H1 C1 C2 C10 . . . . 0.6 no
    C1 C2 C3 O2 . . . . -177.1(2) no
    C1 C2 C3 C8 . . . . 2.4(3) no
    C1 C2 C10 O3 . . . . 5.5(4) no
    C1 C2 C10 H5 . . . . -174.5 no
    C3 C2 C10 O3 . . . . -174.6(2) no
    C3 C2 C10 H5 . . . . 5.4 no
    C10 C2 C3 O2 . . . . 3.0(4) no
    C10 C2 C3 C8 . . . . -177.47(18) no
    O2 C3 C8 C4 . . . . -3.2(4) no
    O2 C3 C8 C9 . . . . 174.99(19) no
    C2 C3 C8 C4 . . . . 177.26(17) no
    C2 C3 C8 C9 . . . . -4.5(3) no
    C5 C4 C8 C3 . . . . 178.50(18) no
    C5 C4 C8 C9 . . . . 0.3(3) no
    C8 C4 C5 Br1 . . . . 178.91(17) no
    C8 C4 C5 C6 . . . . -1.0(4) no
    H2 C4 C5 Br1 . . . . -1.1 no
    H2 C4 C5 C6 . . . . 179.0 no
    H2 C4 C8 C3 . . . . -1.5 no
    H2 C4 C8 C9 . . . . -179.7 no
    Br1 C5 C6 C7 . . . . -179.45(14) no
    Br1 C5 C6 H3 . . . . 0.6 no
    C4 C5 C6 C7 . . . . 0.4(4) no
    C4 C5 C6 H3 . . . . -179.6 no
    C5 C6 C7 C9 . . . . 0.8(4) no
    C5 C6 C7 H4 . . . . -179.2 no
    H3 C6 C7 C9 . . . . -179.2 no
    H3 C6 C7 H4 . . . . 0.8 no
    C6 C7 C9 O1 . . . . 177.51(19) no
    C6 C7 C9 C8 . . . . -1.5(4) no
    H4 C7 C9 O1 . . . . -2.5 no
    H4 C7 C9 C8 . . . . 178.5 no
    C3 C8 C9 O1 . . . . 3.8(4) no
    C3 C8 C9 C7 . . . . -177.29(18) no
    C4 C8 C9 O1 . . . . -177.99(18) no
    C4 C8 C9 C7 . . . . 1.0(4) no
_iucr_refine_instructions_details
;
TITL 6-Bromo-4-oxo-4H-chromene-3-carbaldehyde
CELL  0.71069 6.57430 6.96740 10.34990 71.023 85.528 70.669
ZERR  2 0.00180 0.00260 0.00340 0.026 0.024 0.025
LATT 1
SFAC C H BR O
UNIT 20 10 2 6
SHEL 99999.000000 0.000000
L.S. 10
FMAP 2
PLAN -25
WPDB -2
HTAB
BOND $H
CONF
LIST 4
TEMP -173.0
ACTA
SIZE 0.420 0.400 0.380
WGHT    0.054500    0.195900
EXTI    0.151273
FVAR       2.86641
BR1   3    0.094542    0.285276    0.922893    11.00000    0.01323    0.01865 =
         0.01105   -0.00690    0.00148   -0.00255
O1    4    0.808518    0.186207    0.525646    11.00000    0.00697    0.01681 =
         0.01239   -0.00437   -0.00083   -0.00316
O2    4    0.198944    0.315047    0.383473    11.00000    0.00986    0.02543 =
         0.01403   -0.00787   -0.00129   -0.00657
O3    4    0.696898    0.266425    0.118599    11.00000    0.01842    0.03022 =
         0.01723   -0.01332    0.00482   -0.00934
C1    1    0.766834    0.218952    0.394330    11.00000    0.01075    0.01220 =
         0.01327   -0.00497    0.00109   -0.00342
AFIX  43
H1    2    0.884572    0.209990    0.334701    11.00000   -1.20000
AFIX   0
C2    1    0.568680    0.264009    0.340184    11.00000    0.01038    0.00895 =
         0.01204   -0.00453   -0.00003   -0.00318
C3    1    0.379666    0.282958    0.425247    11.00000    0.01029    0.00848 =
         0.01185   -0.00372   -0.00124   -0.00318
C4    1    0.262067    0.280481    0.662395    11.00000    0.00952    0.01042 =
         0.01261   -0.00469   -0.00015   -0.00315
AFIX  43
H2    2    0.116236    0.315933    0.634678    11.00000   -1.20000
AFIX   0
C5    1    0.314532    0.250628    0.795601    11.00000    0.01222    0.01100 =
         0.01161   -0.00547    0.00188   -0.00398
C6    1    0.528661    0.195187    0.839429    11.00000    0.01538    0.01224 =
         0.01393   -0.00427   -0.00366   -0.00451
AFIX  43
H3    2    0.561396    0.174441    0.931783    11.00000   -1.20000
AFIX   0
C7    1    0.691799    0.170858    0.747802    11.00000    0.01073    0.01445 =
         0.01429   -0.00352   -0.00380   -0.00413
AFIX  43
H4    2    0.837831    0.131520    0.776523    11.00000   -1.20000
AFIX   0
C8    1    0.426923    0.257792    0.568411    11.00000    0.00870    0.00849 =
         0.01170   -0.00426    0.00012   -0.00351
C9    1    0.639287    0.204780    0.612752    11.00000    0.00954    0.00884 =
         0.01350   -0.00315    0.00038   -0.00321
C10   1    0.546200    0.294275    0.193228    11.00000    0.01529    0.01744 =
         0.01389   -0.00745    0.00052   -0.00691
AFIX  43
H5    2    0.404971    0.338238    0.155015    11.00000   -1.20000
HKLF 4
REM  6-Bromo-4-oxo-4H-chromene-3-carbaldehyde
REM R1 =  0.0296 for   1880 Fo > 4sig(Fo)  and  0.0307 for all   1944 data
REM    128 parameters refined using      0 restraints
END
WGHT      0.0545      0.1959
REM Highest difference peak  1.045,  deepest hole -0.742,  1-sigma level  0.153
Q1    1   0.1907  0.3076  0.8425  11.00000  0.05    1.05
Q2    1   0.1686  0.2699  0.8565  11.00000  0.05    0.94
Q3    1   0.0416  0.2734  0.9983  11.00000  0.05    0.90
Q4    1   0.0041  0.2287  1.0190  11.00000  0.05    0.85
Q5    1   0.2537  0.2369  1.0219  11.00000  0.05    0.80
Q6    1  -0.0669  0.3369  0.8203  11.00000  0.05    0.75
Q7    1   0.5554  0.2770  0.2681  11.00000  0.05    0.73
Q8    1   0.4004  0.2748  0.5006  11.00000  0.05    0.72
Q9    1   0.2765  0.2736  0.7372  11.00000  0.05    0.61
Q10   1   0.6570  0.1741  0.6827  11.00000  0.05    0.59
Q11   1   0.0630  0.4191  0.8205  11.00000  0.05    0.59
Q12   1   0.3501  0.2648  0.6233  11.00000  0.05    0.54
Q13   1   0.7888  0.2031  0.4631  11.00000  0.05    0.48
Q14   1   0.4711  0.2734  0.3807  11.00000  0.05    0.47
Q15   1   0.5396  0.2339  0.5921  11.00000  0.05    0.39
Q16   1   0.6950  0.3196  0.0380  11.00000  0.05    0.38
Q17   1   0.6149  0.1544  0.7972  11.00000  0.05    0.38
Q18   1   0.7006  0.2035  0.5786  11.00000  0.05    0.36
Q19   1   0.1132  0.0991  1.1206  11.00000  0.05    0.35
Q20   1   0.4365  0.2172  0.8129  11.00000  0.05    0.35
Q21   1   0.0889  0.4958  0.7393  11.00000  0.05    0.35
Q22   1   0.1808  0.0721  1.1336  11.00000  0.05    0.34
Q23   1   0.1907  0.3609  0.3187  11.00000  0.05    0.33
Q24   1   0.5000  0.0000  1.0000  10.50000  0.05    0.32
Q25   1   0.6591  0.2193  0.3806  11.00000  0.05    0.32
;
