# Supplementary material for: 6-Bromo-4-oxo-4H-chromene-3-carb­alde­hyde
Source: Acta Crystallogr Sect E Struct Rep Online. 2014 Apr 16;70(Pt 5):o555. doi: 10.1107/S160053681400796X (PMC4011302; doi:10.1107/S160053681400796X)
Supplement: Supplementary file 2 [file e-70-0o555-Isup2.hkl]

# 
# h,k,l, Fc-squared, Fo-squared, sigma(Fo-squared) and status flag 
# 
data_I
_shelx_title ' 6-Bromo-4-oxo-4H-chromene-3-carbaldehyde' 
_shelx_refln_list_code          4 
_shelx_F_calc_maximum      153.88 
_exptl_crystal_F_000       248.00 
_reflns_d_resolution_high  0.7698 
 
loop_ 
 _symmetry_equiv_pos_as_xyz 
 'x, y, z' 
 '-x, -y, -z' 
 
_cell_length_a     6.5743 
_cell_length_b     6.9674 
_cell_length_c    10.3499 
_cell_angle_alpha  71.023 
_cell_angle_beta   85.528 
_cell_angle_gamma  70.669 
 
_shelx_F_squared_multiplier     1.000 
 
loop_ 
 _refln_index_h 
 _refln_index_k 
 _refln_index_l 
 _refln_F_squared_calc 
 _refln_F_squared_meas 
 _refln_F_squared_sigma 
 _refln_observed_status 
   1   0   0       22.97       32.81      3.32 o 
   2   0   0      108.68      114.32      1.07 o 
   3   0   0      174.05      164.02      1.73 o 
   4   0   0      589.80      632.86      6.92 o 
   5   0   0      823.32      827.09     17.93 o 
   6   0   0      668.82      694.10      6.73 o 
   7   0   0      136.91      139.28      2.34 o 
   8   0   0       66.80       70.46      2.48 o 
  -7   1   0      614.84      642.15      7.84 o 
  -6   1   0        7.56        7.45      1.62 o 
  -5   1   0       64.88       64.83      2.15 o 
  -4   1   0     1194.33     1187.63      6.86 o 
  -3   1   0     1974.29     2006.35     23.58 o 
  -2   1   0     2301.35     2607.19     24.53 o 
  -1   1   0       33.15       36.07      0.48 o 
   0   1   0      101.97       96.12      1.30 o 
   1   1   0      815.90      887.57      4.16 o 
   2   1   0     4491.79     4355.51     64.84 o 
   3   1   0     1876.30     1779.57     37.70 o 
   4   1   0      578.67      586.38      7.08 o 
   5   1   0       12.88       12.38      1.14 o 
   6   1   0      194.78      196.69      2.91 o 
   7   1   0      985.31     1015.88     12.33 o 
   8   1   0      174.35      156.92      3.85 o 
  -7   2   0      176.39      177.55      4.08 o 
  -6   2   0      448.86      448.82      6.41 o 
  -5   2   0      520.40      522.79      8.37 o 
  -4   2   0      198.89      186.61      3.59 o 
  -3   2   0       20.99       23.20      0.97 o 
  -2   2   0      389.80      401.59      3.46 o 
  -1   2   0     2360.11     2597.97     21.14 o 
   0   2   0    23678.14    21944.02   1973.00 o 
   1   2   0     2239.90     2816.36     36.46 o 
   2   2   0      781.24      793.34      6.31 o 
   3   2   0      402.53      381.73      3.27 o 
   4   2   0      698.89      727.45      4.99 o 
   5   2   0      752.63      751.42      8.23 o 
   6   2   0      754.67      787.97      9.55 o 
   7   2   0       10.74       14.86      1.73 o 
   8   2   0       20.22       19.38      2.15 o 
  -6   3   0      135.38      129.28      3.50 o 
  -5   3   0      207.18      197.87      3.38 o 
  -4   3   0     1128.71     1100.01     11.14 o 
  -3   3   0      990.56     1046.80      9.66 o 
  -2   3   0      325.52      326.71     11.22 o 
  -1   3   0       32.94       31.50      1.93 o 
   0   3   0      686.19      584.21     64.31 o 
   1   3   0     1675.78     1803.08     30.62 o 
   2   3   0     2428.95     2560.45     48.51 o 
   3   3   0      734.77      693.06      4.61 o 
   4   3   0       43.25       41.55      2.61 o 
   5   3   0      261.52      259.18      3.88 o 
   6   3   0      824.09      841.21      9.92 o 
   7   3   0      629.14      660.40     10.11 o 
   8   3   0      100.65       98.66      3.43 o 
  -5   4   0      140.74      136.13      3.42 o 
  -4   4   0        1.96        2.03      2.25 o 
  -3   4   0      310.97      309.03      4.73 o 
  -2   4   0      893.68      956.19      9.46 o 
  -1   4   0     1896.33     1846.45      9.44 o 
   0   4   0     2874.75     2716.54    383.74 o 
   1   4   0     1632.17     1941.28     26.70 o 
   2   4   0      649.83      654.34      4.74 o 
   3   4   0      344.66      325.84      8.10 o 
   4   4   0      613.91      583.14      7.19 o 
   5   4   0      418.38      397.06      4.79 o 
   6   4   0      530.23      548.79      8.64 o 
   7   4   0      125.26      126.29      3.13 o 
   8   4   0      256.14      270.12      4.30 o 
  -4   5   0      565.77      576.41      7.39 o 
  -3   5   0      220.39      238.51      3.50 o 
  -2   5   0        7.93       10.38      1.50 o 
  -1   5   0       95.07       91.90      2.28 o 
   0   5   0      933.26      947.40      9.41 o 
   1   5   0     1151.26     1286.00     10.53 o 
   2   5   0      510.57      514.04      6.89 o 
   3   5   0      102.86       96.68      2.10 o 
   4   5   0       57.50       52.40      2.01 o 
   5   5   0      514.42      507.54      5.62 o 
   6   5   0      982.26      980.76     11.65 o 
   7   5   0       99.14       96.96      3.16 o 
   8   5   0       38.39       38.31      3.30 o 
  -3   6   0      387.69      395.50      4.77 o 
  -2   6   0      516.56      514.72      4.79 o 
  -1   6   0      561.60      550.61      6.44 o 
   0   6   0       97.33      100.04      2.62 o 
   1   6   0      801.08      917.77     10.28 o 
   2   6   0      391.77      415.35      5.19 o 
   3   6   0      227.15      225.87      3.03 o 
   4   6   0      358.32      349.03      5.12 o 
   5   6   0      100.94       91.23      2.76 o 
   6   6   0      177.46      180.17      3.45 o 
   7   6   0      562.22      533.62      5.30 o 
  -2   7   0      124.02      117.08      3.75 o 
  -1   7   0       60.32       60.76      3.05 o 
   0   7   0      663.77      672.61      7.58 o 
   1   7   0      365.48      399.39      5.99 o 
   2   7   0       17.45       18.75      1.75 o 
   3   7   0        0.46        1.34      2.37 o 
   4   7   0      195.34      195.18      3.47 o 
   5   7   0      416.82      405.90      6.38 o 
   6   7   0      516.72      489.28      7.28 o 
   0   8   0       35.35       31.02      2.30 o 
   1   8   0      313.48      332.65      4.65 o 
   2   8   0      196.28      212.59      3.97 o 
   3   8   0       79.78       77.21      3.40 o 
   4   8   0      100.61       96.85      3.46 o 
   5   8   0        4.01        4.15      3.08 o 
  -4  -8   1       32.79       33.95      3.28 o 
  -3  -8   1      104.23      114.35      3.66 o 
  -2  -8   1      247.01      255.52      4.36 o 
  -1  -8   1      272.59      285.89      4.57 o 
  -6  -7   1       20.18       20.07      2.15 o 
  -5  -7   1      352.57      352.07      4.44 o 
  -4  -7   1      245.67      260.77      3.90 o 
  -3  -7   1      278.41      302.31      3.95 o 
  -2  -7   1        1.49        2.96      1.76 o 
  -1  -7   1      105.13      107.65      3.17 o 
   0  -7   1      242.91      238.32      3.87 o 
   1  -7   1      706.54      667.81      5.80 o 
   2  -7   1       24.46       29.61      2.37 o 
  -7  -6   1       23.20       20.00      2.19 o 
  -6  -6   1     1175.44     1095.73     13.40 o 
  -5  -6   1        6.11        7.73      1.67 o 
  -4  -6   1      313.33      346.71      5.30 o 
  -3  -6   1      602.07      645.60      6.48 o 
  -2  -6   1      574.22      618.35      6.27 o 
  -1  -6   1      439.60      467.56      5.76 o 
   0  -6   1        1.41       -2.16      2.16 o 
   1  -6   1       40.72       41.44      2.54 o 
   2  -6   1      189.28      185.65      3.62 o 
   3  -6   1      345.75      345.12      4.69 o 
  -7  -5   1      321.69      326.72      4.31 o 
  -6  -5   1       53.61       50.60      2.63 o 
  -5  -5   1      822.61      775.41      9.88 o 
  -4  -5   1      512.86      508.09      7.73 o 
  -3  -5   1      142.12      149.80      2.42 o 
  -2  -5   1      289.58      311.35      4.18 o 
  -1  -5   1      577.31      636.79      7.89 o 
   0  -5   1      858.47      847.45      9.22 o 
   1  -5   1     1297.71     1284.71     11.82 o 
   2  -5   1       21.24       27.27      2.27 o 
   3  -5   1        0.48        1.87      1.75 o 
   4  -5   1      198.00      208.98      3.89 o 
  -8  -4   1       41.24       42.11      3.24 o 
  -7  -4   1      136.21      137.64      3.28 o 
  -6  -4   1     1314.38     1337.99     12.92 o 
  -5  -4   1      769.35      753.21      9.00 o 
  -4  -4   1     1166.52     1178.36     10.23 o 
  -3  -4   1     1479.00     1527.59     15.61 o 
  -2  -4   1      542.95      537.39      4.53 o 
  -1  -4   1      235.36      242.00      6.50 o 
   0  -4   1      279.80      243.36     20.38 o 
   1  -4   1      265.33      253.90      2.61 o 
   2  -4   1      647.40      693.75      8.47 o 
   3  -4   1      789.84      828.82      9.93 o 
   4  -4   1      340.95      346.46      5.65 o 
   5  -4   1        0.07        4.24      1.97 o 
  -8  -3   1       94.77       93.17      3.46 o 
  -7  -3   1      692.68      713.29      7.46 o 
  -6  -3   1       84.19       77.50      2.42 o 
  -5  -3   1     1314.80     1231.25     10.75 o 
  -4  -3   1      396.97      374.91      3.29 o 
  -3  -3   1       51.34       57.40      1.00 o 
  -2  -3   1     1988.64     2176.08     37.39 o 
  -1  -3   1     1448.79     1496.78     19.07 o 
   0  -3   1     1603.56     1478.54     41.90 o 
   1  -3   1     1268.12     1265.39     41.48 o 
   2  -3   1      547.40      647.62      5.66 o 
   3  -3   1      108.44       95.32      2.16 o 
   4  -3   1      633.75      649.13      8.99 o 
   5  -3   1      538.95      528.04      6.67 o 
   6  -3   1      360.18      351.65      4.61 o 
  -8  -2   1       51.86       55.37      3.25 o 
  -7  -2   1      191.43      207.82      3.45 o 
  -6  -2   1      457.39      424.71      5.30 o 
  -5  -2   1     3113.35     2982.52     16.48 o 
  -4  -2   1     2073.50     2031.59     31.07 o 
  -3  -2   1     1460.99     1438.48     23.64 o 
  -2  -2   1       16.37       16.94      0.63 o 
  -1  -2   1        0.60        0.66      0.37 o 
   0  -2   1      745.25      633.40      3.47 o 
   1  -2   1      944.31      978.10     13.90 o 
   2  -2   1     1578.53     1739.96      7.18 o 
   3  -2   1     1150.74     1210.09      6.78 o 
   4  -2   1      171.95      170.26      2.53 o 
   5  -2   1      282.81      270.92      4.76 o 
   6  -2   1      633.32      612.32      7.31 o 
   7  -2   1      341.76      334.93      4.79 o 
  -8  -1   1      278.66      283.42      4.48 o 
  -7  -1   1      676.32      690.86     10.66 o 
  -6  -1   1      123.53      121.18      2.62 o 
  -5  -1   1     1087.88     1060.80      9.74 o 
  -4  -1   1        4.34        5.51      0.61 o 
  -3  -1   1     1140.42     1119.87      8.41 o 
  -2  -1   1     4272.22     4370.76    199.86 o 
  -1  -1   1     2268.34     2387.23      8.10 o 
   0  -1   1     1863.64     1481.20      6.07 o 
   1  -1   1      278.48      302.89      3.11 o 
   2  -1   1     2323.33     2770.08     29.75 o 
   3  -1   1      513.02      477.97      6.98 o 
   4  -1   1     1238.69     1305.52     10.31 o 
   5  -1   1      783.80      776.30      9.36 o 
   6  -1   1      116.76      114.73      2.90 o 
   7  -1   1       63.57       68.21      3.21 o 
  -8   0   1       44.69       45.16      2.44 o 
  -7   0   1       33.89       40.04      1.95 o 
  -6   0   1       14.66       13.92      1.07 o 
  -5   0   1     4246.28     4391.42    167.25 o 
  -4   0   1     1496.74     1549.75     14.09 o 
  -3   0   1      270.88      258.39      3.93 o 
  -2   0   1      509.20      514.70      8.29 o 
  -1   0   1      377.55      397.75      4.11 o 
   1   0   1     5297.90     6012.44    351.93 o 
   2   0   1     2644.79     2872.49     61.72 o 
   3   0   1      577.69      607.75      4.01 o 
   4   0   1       26.45       27.41      1.49 o 
   5   0   1     1355.54     1373.06     11.97 o 
   6   0   1     1138.28     1181.52      8.49 o 
   7   0   1      297.42      308.54      3.32 o 
   8   0   1       27.41       27.12      2.16 o 
  -7   1   1      332.67      341.47      6.30 o 
  -6   1   1      140.25      150.13      3.00 o 
  -5   1   1      239.44      239.09      4.13 o 
  -4   1   1      384.99      393.93      5.00 o 
  -3   1   1     2135.43     2182.21     67.92 o 
  -2   1   1     3391.25     3436.31     79.09 o 
  -1   1   1     1763.99     1826.73      5.14 o 
   0   1   1      330.01      319.20      2.27 o 
   1   1   1      659.44      741.30      3.81 o 
   2   1   1     3101.83     3130.29     34.66 o 
   3   1   1     1154.44     1131.11     26.53 o 
   4   1   1     1359.25     1396.29     13.43 o 
   5   1   1      462.46      488.81      6.85 o 
   6   1   1       42.90       48.35      2.27 o 
   7   1   1      245.07      247.41      3.74 o 
   8   1   1      599.06      669.01      8.39 o 
  -7   2   1       47.70       49.49      3.28 o 
  -6   2   1      351.73      356.25      5.91 o 
  -5   2   1     2538.08     2643.10     17.48 o 
  -4   2   1      389.23      375.72      4.48 o 
  -3   2   1       31.96       29.48      0.99 o 
  -2   2   1      823.68      812.84     18.40 o 
  -1   2   1      494.57      463.48      7.53 o 
   0   2   1       26.00       36.91      1.56 o 
   1   2   1    11704.41    15683.23    396.77 o 
   2   2   1      736.53      683.62      4.36 o 
   3   2   1       39.03       40.59      1.45 o 
   4   2   1      742.90      740.90     15.70 o 
   5   2   1     2125.01     2173.31     13.64 o 
   6   2   1      917.72      972.62     10.47 o 
   7   2   1       66.04       70.40      2.76 o 
   8   2   1       24.37       26.70      2.16 o 
  -6   3   1       76.75       82.07      3.21 o 
  -5   3   1       24.63       23.13      1.75 o 
  -4   3   1      802.61      796.63      9.49 o 
  -3   3   1     1567.08     1547.46     11.64 o 
  -2   3   1     1235.59     1198.73     31.29 o 
  -1   3   1      359.25      367.56     13.67 o 
   0   3   1      216.90      177.02     28.18 o 
   1   3   1     1733.08     1817.88      6.47 o 
   2   3   1     1453.02     1403.38     23.93 o 
   3   3   1     1364.09     1337.71     32.30 o 
   4   3   1      585.00      608.30      4.76 o 
   5   3   1       28.85       29.54      1.73 o 
   6   3   1      492.62      511.91      5.66 o 
   7   3   1      329.94      353.27      5.70 o 
   8   3   1      694.86      736.03      8.42 o 
  -5   4   1      771.26      788.22     11.70 o 
  -4   4   1       15.12       10.20      1.64 o 
  -3   4   1      224.28      215.53      4.14 o 
  -2   4   1      641.87      655.41      7.90 o 
  -1   4   1      429.75      430.11      3.46 o 
   0   4   1      124.51       88.35     27.35 o 
   1   4   1     6730.46     8221.30     74.05 o 
   2   4   1      208.15      242.50      5.33 o 
   3   4   1      847.01      827.43     19.12 o 
   4   4   1     1159.42     1166.12      9.70 o 
   5   4   1     1336.59     1374.39     11.52 o 
   6   4   1      264.75      278.04      3.36 o 
   7   4   1        5.73        4.83      1.73 o 
   8   4   1      122.76      129.74      3.60 o 
  -5   5   1      258.08      247.90      4.43 o 
  -4   5   1      525.67      506.97      6.99 o 
  -3   5   1      635.01      640.13      9.80 o 
  -2   5   1      198.90      209.85      2.99 o 
  -1   5   1        0.09       -1.70      1.70 o 
   0   5   1      601.21      640.29      7.71 o 
   1   5   1     1212.26     1294.71     10.33 o 
   2   5   1      555.10      530.66      6.88 o 
   3   5   1      681.93      644.55      7.65 o 
   4   5   1       31.47       34.29      1.84 o 
   5   5   1       74.14       72.88      2.30 o 
   6   5   1      714.28      727.63     10.08 o 
   7   5   1      262.57      273.72      3.92 o 
   8   5   1      418.71      435.31      7.18 o 
  -3   6   1      273.10      282.90      4.21 o 
  -2   6   1      367.46      368.12      4.16 o 
  -1   6   1      241.77      227.66      3.31 o 
   0   6   1      119.36      120.06      2.62 o 
   1   6   1     1893.68     2226.38     15.26 o 
   2   6   1     1346.53     1490.68     12.42 o 
   3   6   1      843.06      819.43      9.56 o 
   4   6   1      564.56      537.09      8.35 o 
   5   6   1      383.37      364.81      5.42 o 
   6   6   1        4.65        4.65      1.73 o 
   7   6   1       46.35       54.39      3.03 o 
  -2   7   1        1.38        0.14      3.01 o 
  -1   7   1       87.41       86.95      3.12 o 
   0   7   1      443.08      462.69      6.39 o 
   1   7   1      518.58      559.97      6.66 o 
   2   7   1      159.71      166.87      3.16 o 
   3   7   1      114.61      108.76      2.88 o 
   4   7   1       46.65       42.79      2.60 o 
   5   7   1      169.43      165.25      3.40 o 
   6   7   1      461.96      445.22      6.87 o 
   7   7   1      148.47      137.06      3.96 o 
   0   8   1       32.49       33.45      3.19 o 
   1   8   1      265.07      258.97      4.17 o 
   2   8   1     1423.35     1501.25     15.81 o 
   3   8   1      279.00      300.15      4.26 o 
   4   8   1      107.73      113.44      3.44 o 
   5   8   1       50.59       50.70      3.23 o 
  -3  -8   2       32.62       35.47      3.38 o 
  -6  -7   2        4.71        0.17      3.13 o 
  -5  -7   2      130.83      139.39      3.68 o 
  -4  -7   2      869.56      946.49     12.80 o 
  -3  -7   2      108.74      123.79      3.35 o 
  -2  -7   2       38.82       42.62      2.90 o 
  -1  -7   2        3.26        2.47      2.71 o 
   0  -7   2       56.59       62.26      3.15 o 
   1  -7   2      312.09      310.33      4.59 o 
  -7  -6   2      370.06      335.92      4.77 o 
  -6  -6   2      145.05      144.53      3.48 o 
  -5  -6   2       46.62       45.83      2.77 o 
  -4  -6   2       26.84       29.59      1.77 o 
  -3  -6   2      300.47      324.00      5.26 o 
  -2  -6   2      313.78      333.19      5.24 o 
  -1  -6   2      751.82      800.79      7.34 o 
   0  -6   2      210.38      201.25      3.33 o 
   1  -6   2       28.27       21.58      1.85 o 
   2  -6   2       74.29       74.83      3.20 o 
   3  -6   2      241.73      232.13      4.41 o 
  -7  -5   2       61.52       59.88      3.16 o 
  -6  -5   2       81.04       78.64      2.87 o 
  -5  -5   2      672.98      671.78      6.78 o 
  -4  -5   2     1301.09     1341.04     12.29 o 
  -3  -5   2       33.81       32.27      2.02 o 
  -2  -5   2        0.31        0.05      1.75 o 
  -1  -5   2       39.35       39.11      1.99 o 
   0  -5   2      440.25      443.85      5.18 o 
   1  -5   2      936.67      929.27     10.54 o 
   2  -5   2      528.89      528.71      4.49 o 
   3  -5   2       24.03       26.27      1.94 o 
   4  -5   2       30.70       38.03      3.17 o 
  -8  -4   2      473.95      475.63      5.38 o 
  -7  -4   2      419.99      413.84      6.40 o 
  -6  -4   2       20.25       21.60      1.62 o 
  -5  -4   2       37.68       38.45      2.08 o 
  -4  -4   2       61.49       53.24      1.93 o 
  -3  -4   2     1097.01     1181.21      9.93 o 
  -2  -4   2      833.24      882.07      8.46 o 
  -1  -4   2     1371.01     1464.72      7.60 o 
   0  -4   2      113.10      110.67      1.98 o 
   1  -4   2      130.73      122.50      2.21 o 
   2  -4   2      725.80      760.00      9.14 o 
   3  -4   2      754.09      797.03     10.23 o 
   4  -4   2      685.82      728.63      7.72 o 
   5  -4   2       13.13       14.53      2.12 o 
  -8  -3   2       56.87       61.89      3.35 o 
  -7  -3   2      330.10      333.27      4.08 o 
  -6  -3   2      609.79      601.25      6.31 o 
  -5  -3   2     1009.66      901.45      9.61 o 
  -4  -3   2      935.17      948.30      8.90 o 
  -3  -3   2       37.12       47.70      1.05 o 
  -2  -3   2      104.19       96.71      7.84 o 
  -1  -3   2      474.46      457.56      9.54 o 
   0  -3   2     1484.27     1359.51     22.45 o 
   1  -3   2     1735.20     1670.01     11.35 o 
   2  -3   2      684.64      737.45      7.88 o 
   3  -3   2      180.20      195.98      2.71 o 
   4  -3   2      373.68      389.58      5.46 o 
   5  -3   2      599.16      599.62      7.13 o 
   6  -3   2      294.61      293.95      4.54 o 
  -8  -2   2      660.28      651.97      8.34 o 
  -7  -2   2      124.91      119.83      3.12 o 
  -6  -2   2       56.38       52.46      2.26 o 
  -5  -2   2       61.80       54.03      1.91 o 
  -4  -2   2      917.31      874.97     19.41 o 
  -3  -2   2     2210.07     2294.32     78.00 o 
  -2  -2   2     1249.11     1284.30     77.89 o 
  -1  -2   2     1158.27     1174.11     31.44 o 
   0  -2   2       22.95       16.70      0.61 o 
   1  -2   2     2148.72     2059.57     58.35 o 
   2  -2   2     1951.76     2142.11      8.37 o 
   3  -2   2      829.38      887.51      6.02 o 
   4  -2   2      388.93      387.47      4.82 o 
   5  -2   2       79.69       70.55      2.56 o 
   6  -2   2       48.95       49.66      2.91 o 
  -8  -1   2       19.98       19.73      2.25 o 
  -7  -1   2      677.82      696.61      7.52 o 
  -6  -1   2     1202.25     1073.27     11.39 o 
  -5  -1   2      441.15      401.44      4.61 o 
  -4  -1   2      241.35      234.47      4.59 o 
  -3  -1   2      249.57      265.82      6.80 o 
  -2  -1   2      561.10      559.20     31.86 o 
  -1  -1   2     2281.67     2294.34     77.27 o 
   0  -1   2     3105.78     2454.47    146.73 o 
   1  -1   2     1689.25     1731.65     23.56 o 
   2  -1   2      354.94      449.21      3.44 o 
   3  -1   2     2315.27     2745.40     16.13 o 
   4  -1   2     1021.20     1065.88      9.53 o 
   5  -1   2      833.41      822.14      9.72 o 
   6  -1   2      155.54      150.47      3.17 o 
   7  -1   2       40.61       37.64      3.12 o 
  -7   0   2       12.75       14.73      1.34 o 
  -6   0   2      189.12      190.07      2.54 o 
  -5   0   2       66.71       59.00     10.11 o 
  -4   0   2     2890.18     2730.60     10.17 o 
  -3   0   2     2117.64     2156.89      8.84 o 
  -2   0   2      806.10      843.70      4.69 o 
  -1   0   2       28.38       33.48      0.53 o 
   0   0   2      754.36      591.78     14.33 o 
   1   0   2     7841.12     7556.25    459.93 o 
   2   0   2     1803.03     2090.74     55.50 o 
   3   0   2      230.34      211.44      2.70 o 
   4   0   2       86.83       83.09      1.68 o 
   5   0   2      234.39      225.84      3.07 o 
   6   0   2      302.15      310.65      3.58 o 
   7   0   2      480.67      490.03      4.82 o 
  -7   1   2      713.38      749.95     11.83 o 
  -6   1   2      961.50     1008.21     11.70 o 
  -5   1   2        7.03        9.43      1.29 o 
  -4   1   2        6.27        6.02      0.99 o 
  -3   1   2      491.75      470.33      4.40 o 
  -2   1   2     1529.92     1627.30     15.26 o 
  -1   1   2     3661.70     3911.42     41.70 o 
   0   1   2     2152.92     1632.20      6.47 o 
   1   1   2      285.87      330.62      2.85 o 
   2   1   2       18.07       17.89      2.86 o 
   3   1   2     6534.32     6780.23    387.83 o 
   4   1   2      927.00      870.57      5.52 o 
   5   1   2      492.08      478.12      6.90 o 
   6   1   2       18.82       23.74      2.13 o 
   7   1   2        4.51        6.32      1.77 o 
   8   1   2      239.47      224.95      4.25 o 
  -7   2   2      156.62      159.63      3.91 o 
  -6   2   2      185.30      183.58      3.43 o 
  -5   2   2       15.62       14.61      1.49 o 
  -4   2   2     3671.85     3606.19     18.57 o 
  -3   2   2      758.81      697.08      7.29 o 
  -2   2   2       44.22       39.12      1.73 o 
  -1   2   2      725.20      743.78      3.91 o 
   0   2   2     2060.59     1900.70     20.80 o 
   1   2   2     7012.98     9481.48    159.56 o 
   2   2   2      339.33      370.93      2.74 o 
   3   2   2        2.16        3.82      2.81 o 
   4   2   2        2.99        9.14      0.99 o 
   5   2   2      464.70      473.00      6.75 o 
   6   2   2      733.59      731.11      9.30 o 
   7   2   2      592.06      636.44      9.94 o 
   8   2   2       91.15       88.52      3.35 o 
  -6   3   2      295.92      307.77      4.29 o 
  -5   3   2      138.61      139.32      3.05 o 
  -4   3   2       22.00       19.15      1.40 o 
  -3   3   2      756.52      745.14      8.21 o 
  -2   3   2     1577.63     1452.69     25.53 o 
  -1   3   2     1735.77     1728.29      7.04 o 
   0   3   2      269.39      294.77      2.79 o 
   1   3   2      110.57      112.08      1.33 o 
   2   3   2      868.84      898.96     13.45 o 
   3   3   2     5786.66     6739.29     26.16 o 
   4   3   2      249.15      196.48      3.88 o 
   5   3   2      108.70      115.79      2.16 o 
   6   3   2        9.35        8.07      1.41 o 
   7   3   2       47.45       49.99      2.68 o 
   8   3   2      498.82      510.32      7.27 o 
  -5   4   2       36.66       37.48      2.81 o 
  -4   4   2     2335.71     2349.72     17.38 o 
  -3   4   2       17.98       14.77      1.34 o 
  -2   4   2      180.39      167.93      2.33 o 
  -1   4   2     1398.76     1268.34     54.87 o 
   0   4   2     1637.45     1645.04     30.68 o 
   1   4   2     1550.18     1493.00     14.89 o 
   2   4   2       17.89       16.10      1.15 o 
   3   4   2       67.38       71.70      1.13 o 
   4   4   2      153.82      154.67      3.35 o 
   5   4   2      634.32      646.64      8.18 o 
   6   4   2      837.43      844.93     10.17 o 
   7   4   2      312.58      330.36      5.68 o 
   8   4   2        0.02        2.12      2.94 o 
  -5   5   2      207.02      197.91      4.16 o 
  -4   5   2       56.13       52.25      2.91 o 
  -3   5   2      717.35      681.18      9.86 o 
  -2   5   2      748.92      707.36      9.11 o 
  -1   5   2      299.55      310.04      4.30 o 
   0   5   2       13.31       13.30      1.12 o 
   1   5   2      526.85      498.69     18.32 o 
   2   5   2     1344.30     1271.72     36.45 o 
   3   5   2     2088.65     2186.86     13.63 o 
   4   5   2        6.37       10.13      1.21 o 
   5   5   2        0.31       -1.89      1.89 o 
   6   5   2       67.45       64.42      2.55 o 
   7   5   2      230.72      241.05      3.76 o 
   8   5   2      422.76      438.72      7.23 o 
  -4   6   2      784.89      761.18      8.92 o 
  -3   6   2      132.46      135.29      3.45 o 
  -2   6   2      399.43      415.93      5.99 o 
  -1   6   2      929.20      932.63     10.85 o 
   0   6   2      569.14      618.30      8.60 o 
   1   6   2       65.07       62.78      2.14 o 
   2   6   2        9.88       11.29      1.29 o 
   3   6   2      203.30      205.84      3.94 o 
   4   6   2      362.30      353.36      4.95 o 
   5   6   2      492.60      490.76      5.98 o 
   6   6   2      437.35      447.44      6.30 o 
   7   6   2       36.02       31.59      3.00 o 
  -2   7   2      150.31      154.49      3.72 o 
  -1   7   2        0.10       -2.39      2.65 o 
   0   7   2      121.08      130.67      3.10 o 
   1   7   2      497.45      525.16      6.35 o 
   2   7   2      843.34      873.87     10.87 o 
   3   7   2      301.26      290.69      3.58 o 
   4   7   2       38.39       37.22      2.53 o 
   5   7   2       27.30       24.65      1.87 o 
   6   7   2       99.13       96.97      3.25 o 
   7   7   2      310.19      309.01      4.56 o 
  -1   8   2      311.47      283.31      4.65 o 
   0   8   2       77.98       80.66      3.42 o 
   1   8   2       43.41       40.29      3.10 o 
   2   8   2       35.88       31.32      2.89 o 
   3   8   2      362.96      366.29      6.23 o 
   4   8   2      294.20      278.03      4.10 o 
   5   8   2      170.43      163.99      3.83 o 
   6   8   2       92.77       85.54      3.63 o 
  -5  -7   3       13.63       18.48      2.24 o 
  -4  -7   3       44.96       46.98      3.26 o 
  -3  -7   3      581.71      581.75      5.41 o 
  -2  -7   3      175.40      177.09      3.76 o 
  -1  -7   3      142.18      139.10      3.65 o 
   0  -7   3       10.73       16.15      2.12 o 
  -6  -6   3      282.81      278.86      4.32 o 
  -5  -6   3      306.77      323.59      4.24 o 
  -4  -6   3       97.06      109.47      3.00 o 
  -3  -6   3        6.14        5.23      1.69 o 
  -2  -6   3      218.88      238.79      3.49 o 
  -1  -6   3      923.74      947.52      8.26 o 
   0  -6   3      221.29      233.15      3.66 o 
   1  -6   3       95.92       93.34      3.15 o 
   2  -6   3        2.01        4.12      2.08 o 
  -7  -5   3       29.59       24.39      2.15 o 
  -6  -5   3       18.31       18.30      1.89 o 
  -5  -5   3       82.59       84.37      2.75 o 
  -4  -5   3      312.83      323.09      3.57 o 
  -3  -5   3     1662.96     1859.28     14.33 o 
  -2  -5   3      185.86      178.71      2.79 o 
  -1  -5   3        0.04       -0.05      1.86 o 
   0  -5   3      340.94      351.06      3.55 o 
   1  -5   3      606.22      601.65      6.48 o 
   2  -5   3      485.81      442.43      4.43 o 
   3  -5   3      155.29      155.83      3.59 o 
   4  -5   3       16.09       14.75      2.34 o 
  -7  -4   3      330.13      318.30      4.25 o 
  -6  -4   3      509.61      496.90      6.31 o 
  -5  -4   3      376.85      382.85      5.29 o 
  -4  -4   3       22.27       26.63      1.92 o 
  -3  -4   3      291.25      288.35      2.92 o 
  -2  -4   3     1120.77     1152.34     10.01 o 
  -1  -4   3     1361.13     1351.19     10.84 o 
   0  -4   3      311.05      318.77      2.95 o 
   1  -4   3        0.93        0.74      1.71 o 
   2  -4   3      103.20      106.23      2.53 o 
   3  -4   3      219.67      225.40      3.43 o 
   4  -4   3      337.72      345.25      4.31 o 
   5  -4   3      846.49      856.18      9.40 o 
  -8  -3   3       35.77       39.07      3.26 o 
  -7  -3   3        5.07        6.82      1.85 o 
  -6  -3   3      278.60      272.16      3.45 o 
  -5  -3   3      246.23      234.68      2.93 o 
  -4  -3   3     1035.60     1039.03      9.64 o 
  -3  -3   3     2926.87     3317.99     69.49 o 
  -2  -3   3       25.90       32.56      2.92 o 
  -1  -3   3      783.88      783.57     21.87 o 
   0  -3   3     1276.28     1215.48      9.06 o 
   1  -3   3      987.74      903.83      6.00 o 
   2  -3   3      801.31      812.39      8.74 o 
   3  -3   3       38.08       39.06      2.07 o 
   4  -3   3       17.68       19.31      1.65 o 
   5  -3   3      263.13      289.50      4.07 o 
   6  -3   3      293.44      282.07      4.62 o 
  -8  -2   3      425.75      414.87      5.12 o 
  -7  -2   3      465.54      467.60      6.50 o 
  -6  -2   3      470.59      448.30      5.69 o 
  -5  -2   3       73.79       61.95      2.07 o 
  -4  -2   3      783.86      831.66      5.84 o 
  -3  -2   3      973.44      937.98     16.89 o 
  -2  -2   3     2318.97     2445.15     64.08 o 
  -1  -2   3     1019.34      991.95     43.01 o 
   0  -2   3      215.59      218.09      7.15 o 
   1  -2   3      359.71      347.82      2.80 o 
   2  -2   3      534.09      544.00      8.21 o 
   3  -2   3      750.29      800.05      8.58 o 
   4  -2   3      907.07      955.81     10.36 o 
   5  -2   3      875.30      864.81     11.03 o 
   6  -2   3      182.42      161.63      3.55 o 
  -8  -1   3        0.82       -3.15      3.15 o 
  -7  -1   3       18.54       16.48      1.87 o 
  -6  -1   3      805.54      771.73     10.00 o 
  -5  -1   3      468.46      361.34      3.22 o 
  -4  -1   3     1616.33     1584.39     16.98 o 
  -3  -1   3     2042.11     2213.38     56.69 o 
  -2  -1   3     2313.92     2403.03    141.69 o 
  -1  -1   3     3465.59     3291.95    137.86 o 
   0  -1   3     1613.84     1368.38     25.30 o 
   1  -1   3      718.59      682.98      3.98 o 
   2  -1   3      800.18      856.44      4.99 o 
   3  -1   3       33.63       36.42      1.05 o 
   4  -1   3      320.18      336.20      4.28 o 
   5  -1   3      764.22      776.83      9.79 o 
   6  -1   3      540.83      537.92      6.79 o 
   7  -1   3      280.67      275.53      4.39 o 
  -7   0   3      381.24      392.40      6.00 o 
  -6   0   3      113.04      107.02      1.95 o 
  -5   0   3      150.14      131.29     13.54 o 
  -4   0   3     1658.54     1674.79     10.79 o 
  -3   0   3     1301.43     1244.31     20.58 o 
  -2   0   3     2365.79     2320.36     33.19 o 
  -1   0   3      136.26      147.68      4.69 o 
   0   0   3       21.44       23.68      2.00 o 
   1   0   3     2095.45     1966.61     69.92 o 
   2   0   3     1509.82     1586.06     33.45 o 
   3   0   3     1456.50     1627.45     33.12 o 
   4   0   3      964.29     1071.82     10.92 o 
   5   0   3      225.24      193.46      2.13 o 
   6   0   3     1088.59      997.93      8.21 o 
   7   0   3      479.33      489.63     13.57 o 
  -7   1   3      128.45      131.84      3.50 o 
  -6   1   3     1025.28     1046.68     12.08 o 
  -5   1   3      483.59      476.58      7.58 o 
  -4   1   3      847.95      834.48      8.38 o 
  -3   1   3       79.74      102.18      1.66 o 
  -2   1   3     5545.86     6157.63     13.53 o 
  -1   1   3     3282.53     2997.76     66.07 o 
   0   1   3      697.15      571.57      9.72 o 
   1   1   3      289.36      301.31      4.20 o 
   2   1   3      422.58      451.63     10.44 o 
   3   1   3      326.83      315.61      3.17 o 
   4   1   3     1287.82     1384.31     32.11 o 
   5   1   3     1239.16     1263.67     10.95 o 
   6   1   3      527.29      520.42      8.53 o 
   7   1   3       57.03       55.54      2.88 o 
   8   1   3      124.85      126.69      3.83 o 
  -7   2   3      146.23      154.22      3.90 o 
  -6   2   3       30.59       36.95      2.70 o 
  -5   2   3      766.54      752.47      9.78 o 
  -4   2   3     1023.05      960.14      9.62 o 
  -3   2   3     1067.93      990.33     12.18 o 
  -2   2   3      833.71      878.43      7.13 o 
  -1   2   3      105.16      101.03      1.28 o 
   0   2   3      202.05      189.56      2.01 o 
   1   2   3     2938.38     3151.27      8.10 o 
   2   2   3     2426.88     2691.76      7.95 o 
   3   2   3     1206.11     1338.17     17.31 o 
   4   2   3      151.69      156.37      2.01 o 
   5   2   3       53.68       74.99      2.02 o 
   6   2   3     1888.14     1766.11     14.20 o 
   7   2   3      363.50      389.90      5.93 o 
   8   2   3       61.77       70.83      3.43 o 
  -6   3   3      651.48      651.21      7.88 o 
  -5   3   3      231.04      222.87      3.45 o 
  -4   3   3       41.02       34.25      2.05 o 
  -3   3   3      390.70      349.17      4.30 o 
  -2   3   3     3634.20     3973.33     21.16 o 
  -1   3   3     1245.14     1224.48      6.04 o 
   0   3   3      182.35      151.14      1.66 o 
   1   3   3       43.75       48.35      1.40 o 
   2   3   3        3.03        4.34      2.24 o 
   3   3   3      704.32      693.09      4.67 o 
   4   3   3     2422.23     2619.56     32.39 o 
   5   3   3      898.95      900.13      9.26 o 
   6   3   3      133.27      130.43      2.67 o 
   7   3   3       68.84       65.30      2.77 o 
   8   3   3      264.91      276.25      4.28 o 
  -5   4   3      793.33      735.33     11.41 o 
  -4   4   3      188.85      178.44      3.12 o 
  -3   4   3      670.21      594.83      8.37 o 
  -2   4   3       53.94       55.81      1.84 o 
  -1   4   3      414.09      430.92      8.79 o 
   0   4   3      645.02      642.82      4.70 o 
   1   4   3     1738.05     1945.85     24.68 o 
   2   4   3     1862.43     2104.39     15.01 o 
   3   4   3      172.21      171.76      2.05 o 
   4   4   3      143.69      143.59      2.13 o 
   5   4   3      419.03      445.19      7.07 o 
   6   4   3     1503.77     1491.73     13.31 o 
   7   4   3      144.36      155.73      3.32 o 
   8   4   3       27.79       27.31      2.22 o 
  -5   5   3       34.42       32.13      2.35 o 
  -4   5   3      125.73      128.36      3.30 o 
  -3   5   3      637.90      593.77      9.28 o 
  -2   5   3     1406.14     1302.19     12.04 o 
  -1   5   3      299.90      258.95      4.10 o 
   0   5   3       16.52       21.60      1.63 o 
   1   5   3       18.72       20.95      2.02 o 
   2   5   3      307.97      302.69      7.37 o 
   3   5   3      717.48      667.87      7.74 o 
   4   5   3     2063.87     2155.46     14.26 o 
   5   5   3      139.25      129.77      2.55 o 
   6   5   3       13.23       14.16      1.60 o 
   7   5   3      339.76      331.65      5.86 o 
   8   5   3      179.78      187.60      4.05 o 
  -4   6   3        7.98        7.73      2.22 o 
  -3   6   3      390.58      373.46      6.23 o 
  -2   6   3       58.10       53.05      2.63 o 
  -1   6   3      511.97      461.62      5.72 o 
   0   6   3      633.31      592.86      8.49 o 
   1   6   3      665.59      617.71      8.22 o 
   2   6   3      606.97      582.90      7.97 o 
   3   6   3       64.00       68.43      2.17 o 
   4   6   3      489.08      469.18      7.80 o 
   5   6   3      388.07      395.82      5.54 o 
   6   6   3      663.34      669.84     10.33 o 
   7   6   3       25.00       29.86      2.97 o 
  -2   7   3      367.82      371.04      6.53 o 
  -1   7   3       23.93       48.73      2.88 o 
   0   7   3       16.01       14.40      1.77 o 
   1   7   3      107.96       98.51      2.73 o 
   2   7   3      420.04      394.60      5.54 o 
   3   7   3      387.79      368.86      5.39 o 
   4   7   3      897.72      939.43     11.43 o 
   5   7   3       42.88       42.24      2.73 o 
   6   7   3      131.53      130.19      3.46 o 
   7   7   3      309.96      304.64      4.53 o 
  -1   8   3      313.54      287.23      4.63 o 
   0   8   3      285.81      305.30      4.43 o 
   1   8   3      132.53      136.53      3.45 o 
   2   8   3       44.52       41.68      2.85 o 
   3   8   3      260.32      253.35      3.88 o 
   4   8   3      345.00      338.31      6.11 o 
   5   8   3      155.45      157.96      3.71 o 
   6   8   3      174.44      173.24      3.99 o 
  -4  -7   4       57.21       64.17      3.44 o 
  -3  -7   4      267.42      269.84      4.46 o 
  -2  -7   4      266.90      251.55      4.33 o 
  -1  -7   4       56.54       61.41      3.40 o 
  -6  -6   4      281.45      268.92      4.47 o 
  -5  -6   4      390.77      410.18      4.79 o 
  -4  -6   4      142.53      155.10      3.50 o 
  -3  -6   4       21.70       24.04      1.91 o 
  -2  -6   4       24.85       29.10      2.64 o 
  -1  -6   4       15.56       14.28      1.83 o 
   0  -6   4      975.74     1031.26      9.30 o 
   1  -6   4      335.60      351.02      4.58 o 
   2  -6   4       18.50       15.71      2.27 o 
  -7  -5   4      274.00      253.61      4.40 o 
  -6  -5   4        2.35        7.01      1.96 o 
  -5  -5   4       38.12       42.64      2.70 o 
  -4  -5   4      394.09      408.34      4.10 o 
  -3  -5   4      630.92      685.50      6.80 o 
  -2  -5   4      420.97      454.53      5.66 o 
  -1  -5   4       20.09       21.94      2.16 o 
   0  -5   4       24.37       27.10      2.33 o 
   1  -5   4      108.74      111.45      2.95 o 
   2  -5   4      601.66      551.74      5.05 o 
   3  -5   4      309.87      308.45      4.54 o 
  -7  -4   4      229.25      216.43      3.97 o 
  -6  -4   4      606.13      594.07      7.06 o 
  -5  -4   4      578.15      591.86      6.51 o 
  -4  -4   4       33.61       40.01      2.19 o 
  -3  -4   4        1.56        4.13      1.25 o 
  -2  -4   4      268.41      255.42      2.91 o 
  -1  -4   4      340.08      319.14      4.43 o 
   0  -4   4     2541.78     2580.66     16.18 o 
   1  -4   4      160.29      154.89      2.69 o 
   2  -4   4        4.61        0.17      2.17 o 
   3  -4   4      142.67      146.94      3.26 o 
   4  -4   4      402.22      410.21      4.81 o 
  -7  -3   4      120.38      111.92      3.32 o 
  -6  -3   4      174.92      178.51      3.31 o 
  -5  -3   4      359.90      311.50      3.43 o 
  -4  -3   4      841.07      841.66      9.26 o 
  -3  -3   4      722.65      737.88      8.10 o 
  -2  -3   4      409.13      391.81     24.31 o 
  -1  -3   4       11.64       24.09      2.26 o 
   0  -3   4       15.34       13.25      0.74 o 
   1  -3   4      765.96      725.19      8.15 o 
   2  -3   4     1811.43     1826.19     13.48 o 
   3  -3   4      367.93      375.28      5.20 o 
   4  -3   4       49.54       49.01      2.68 o 
   5  -3   4       91.50       91.40      3.35 o 
  -7  -2   4      603.82      597.39      7.38 o 
  -6  -2   4      684.01      648.85      6.86 o 
  -5  -2   4      362.78      322.15      3.30 o 
  -4  -2   4       17.83       20.39      1.64 o 
  -3  -2   4      220.58      214.55     14.81 o 
  -2  -2   4     1119.68     1094.94     69.13 o 
  -1  -2   4     1222.68     1129.88     29.34 o 
   0  -2   4     3883.09     3720.14     76.21 o 
   1  -2   4       33.67       36.65      1.90 o 
   2  -2   4      361.15      347.24      4.06 o 
   3  -2   4      773.04      803.56      9.05 o 
   4  -2   4      799.64      847.50     10.14 o 
   5  -2   4      189.69      191.57      3.41 o 
   6  -2   4      123.50      115.54      3.57 o 
  -7  -1   4        6.49       11.71      1.90 o 
  -6  -1   4      673.49      627.44      6.70 o 
  -5  -1   4      780.94      705.67      6.27 o 
  -4  -1   4      707.51      682.02      7.78 o 
  -3  -1   4      387.38      353.21     15.97 o 
  -2  -1   4      444.39      434.69     51.76 o 
  -1  -1   4      288.62      318.64     10.32 o 
   0  -1   4      600.09      491.10     10.11 o 
   1  -1   4     2618.60     2343.98     57.98 o 
   2  -1   4     2566.15     2580.29     71.97 o 
   3  -1   4      112.66      123.73      2.03 o 
   4  -1   4      109.81      121.80      2.38 o 
   5  -1   4      502.67      523.97      6.14 o 
   6  -1   4      517.57      518.44      6.85 o 
   7  -1   4      451.60      453.45      7.45 o 
  -7   0   4      746.15      763.55     23.79 o 
  -6   0   4      343.61      322.25     10.74 o 
  -5   0   4       39.40       37.48      1.45 o 
  -4   0   4      202.47      199.87      4.81 o 
  -3   0   4     1227.66     1273.18     18.08 o 
  -2   0   4     2079.11     2031.18     43.08 o 
  -1   0   4     1671.95     1472.38     31.97 o 
   0   0   4     2519.49     2075.93     89.04 o 
   1   0   4     1180.03     1114.00     24.97 o 
   2   0   4     1796.15     1832.46     53.38 o 
   3   0   4     1505.90     1645.54     34.93 o 
   4   0   4      681.56      728.41      5.81 o 
   5   0   4       87.08       98.44      2.53 o 
   6   0   4       88.46       78.49      1.97 o 
   7   0   4      154.02      143.51      2.54 o 
  -7   1   4      221.19      236.98      4.08 o 
  -6   1   4      817.17      786.21     10.94 o 
  -5   1   4      786.03      766.48      9.50 o 
  -4   1   4      236.76      216.90      3.67 o 
  -3   1   4      117.86       97.43      2.96 o 
  -2   1   4      367.09      464.41     16.84 o 
  -1   1   4     1863.58     1664.08     18.14 o 
   0   1   4     3012.78     2178.01    105.55 o 
   1   1   4     3582.32     3157.27    130.76 o 
   2   1   4     1016.26     1027.61     15.83 o 
   3   1   4       63.16       68.09      2.57 o 
   4   1   4     1033.07     1135.90     13.41 o 
   5   1   4      887.92      929.41      9.83 o 
   6   1   4      586.19      579.60      9.05 o 
   7   1   4      170.16      174.44      3.55 o 
  -7   2   4      452.68      458.16      7.50 o 
  -6   2   4       37.83       31.99      2.82 o 
  -5   2   4       50.55       45.04      2.36 o 
  -4   2   4      476.71      466.46      7.20 o 
  -3   2   4     2120.69     2190.28     22.83 o 
  -2   2   4     1330.30     1337.37      8.09 o 
  -1   2   4      675.19      651.52      4.13 o 
   0   2   4       96.74       97.83      1.93 o 
   1   2   4     2351.77     2292.69     71.46 o 
   2   2   4     3119.43     3262.95     21.86 o 
   3   2   4     1227.12     1300.18     27.50 o 
   4   2   4      201.62      205.86      2.32 o 
   5   2   4        9.89       14.51      1.25 o 
   6   2   4        9.54        4.94      1.49 o 
   7   2   4      754.76      726.38     10.80 o 
   8   2   4      595.53      584.15      8.04 o 
  -6   3   4      501.24      488.65      7.19 o 
  -5   3   4      451.23      430.66      6.12 o 
  -4   3   4       11.56        9.64      1.40 o 
  -3   3   4        8.89       10.04      1.15 o 
  -2   3   4       12.76       23.58      1.69 o 
  -1   3   4     3807.29     4032.64     36.94 o 
   0   3   4     3034.97     2494.72     44.03 o 
   1   3   4     1057.35     1113.59     25.02 o 
   2   3   4       15.28       23.13      1.45 o 
   3   3   4      478.23      526.31      4.28 o 
   4   3   4     1714.24     1846.90     19.06 o 
   5   3   4      692.05      717.92      8.51 o 
   6   3   4      333.39      328.26      4.96 o 
   7   3   4       15.67       31.40      2.63 o 
   8   3   4       18.90       26.33      2.21 o 
  -5   4   4      216.05      208.23      3.76 o 
  -4   4   4      569.98      515.77      6.31 o 
  -3   4   4     1434.97     1381.68     12.31 o 
  -2   4   4      260.13      236.87      3.85 o 
  -1   4   4       26.84       28.17      1.22 o 
   0   4   4      367.96      344.89      3.72 o 
   1   4   4     1739.10     1894.01     26.03 o 
   2   4   4     2265.63     2599.20      9.47 o 
   3   4   4      397.61      423.81      4.17 o 
   4   4   4        3.02        4.88      1.07 o 
   5   4   4       22.41       23.57      1.88 o 
   6   4   4       69.46       78.35      2.51 o 
   7   4   4     1306.59     1266.58     13.85 o 
   8   4   4      336.80      345.51      4.69 o 
  -5   5   4      127.69      129.81      3.74 o 
  -4   5   4       35.61       34.98      2.83 o 
  -3   5   4       15.63       13.11      1.64 o 
  -2   5   4      194.21      180.16      2.88 o 
  -1   5   4     2980.63     3231.80     17.90 o 
   0   5   4      831.39      819.78      8.58 o 
   1   5   4        4.71        6.32      1.04 o 
   2   5   4      470.20      518.97      6.85 o 
   3   5   4      522.82      546.75      7.24 o 
   4   5   4     1177.67     1205.75     10.85 o 
   5   5   4      296.76      278.24      4.56 o 
   6   5   4       94.97       97.53      2.78 o 
   7   5   4       12.17       12.27      1.91 o 
   8   5   4       66.53       64.26      3.49 o 
  -4   6   4      390.51      372.89      4.96 o 
  -3   6   4      376.59      345.83      4.30 o 
  -2   6   4        0.67       -0.49      2.34 o 
  -1   6   4       44.90       46.83      2.35 o 
   0   6   4      693.08      720.86      9.22 o 
   1   6   4      849.71      900.62      9.79 o 
   2   6   4      813.40      841.29      9.42 o 
   3   6   4       33.79       32.77      2.02 o 
   4   6   4       49.07       52.85      2.24 o 
   5   6   4      152.12      146.19      2.90 o 
   6   6   4      199.29      194.70      3.44 o 
   7   6   4     1039.53     1016.73     13.33 o 
  -2   7   4      313.09      282.61      4.21 o 
  -1   7   4     1210.94     1197.78     13.55 o 
   0   7   4       22.05       21.32      1.76 o 
   1   7   4      148.19      148.69      3.01 o 
   2   7   4      433.67      431.18      5.73 o 
   3   7   4      319.24      306.28      5.16 o 
   4   7   4      434.68      405.59      5.80 o 
   5   7   4       81.54       79.31      2.96 o 
   6   7   4        2.72        4.15      1.95 o 
   7   7   4       72.22       70.41      3.55 o 
  -1   8   4       95.40       90.46      3.54 o 
   0   8   4      470.31      430.35      6.93 o 
   1   8   4      257.73      255.05      3.93 o 
   2   8   4      121.63      115.09      3.17 o 
   3   8   4        3.93        1.79      2.59 o 
   4   8   4      119.21      121.99      3.37 o 
   5   8   4      219.59      205.71      3.91 o 
   6   8   4      138.09      134.64      3.80 o 
   2   9   4      172.51      171.00      4.06 o 
   3   9   4      134.06      129.80      3.85 o 
  -5  -6   5      440.30      445.29      5.22 o 
  -4  -6   5      206.45      217.85      4.03 o 
  -3  -6   5      300.97      248.79      4.02 o 
  -2  -6   5        2.24        4.36      1.91 o 
  -1  -6   5       82.85       79.50      3.18 o 
   0  -6   5      183.47      188.30      3.91 o 
   1  -6   5      107.55      112.57      3.69 o 
  -6  -5   5       17.54       17.32      2.16 o 
  -5  -5   5      109.60      114.05      3.29 o 
  -4  -5   5       22.15       24.57      1.86 o 
  -3  -5   5      353.72      387.55      4.10 o 
  -2  -5   5      801.10      869.52      7.86 o 
  -1  -5   5      446.42      469.25      4.35 o 
   0  -5   5       51.94       53.04      2.73 o 
   1  -5   5        0.48        4.70      1.80 o 
   2  -5   5      950.13      891.84      8.99 o 
   3  -5   5       36.76       39.66      3.38 o 
  -7  -4   5       29.04       24.15      2.23 o 
  -6  -4   5      133.38      134.86      3.41 o 
  -5  -4   5      910.49      934.91      8.35 o 
  -4  -4   5      325.38      332.83      3.75 o 
  -3  -4   5      184.05      198.72      2.98 o 
  -2  -4   5      122.65      126.58      2.58 o 
  -1  -4   5      534.40      556.92      5.78 o 
   0  -4   5      414.23      399.97      5.17 o 
   1  -4   5      500.16      527.88      6.08 o 
   2  -4   5      474.57      472.67      6.31 o 
   3  -4   5       40.17       41.16      2.89 o 
   4  -4   5      116.84      124.38      3.74 o 
  -7  -3   5      428.38      402.63      4.86 o 
  -6  -3   5       13.95       15.02      1.84 o 
  -5  -3   5        1.64        2.06      2.11 o 
  -4  -3   5      318.65      332.11      3.40 o 
  -3  -3   5     1240.63     1278.35     11.21 o 
  -2  -3   5     1562.00     1471.06     11.68 o 
  -1  -3   5      277.51      283.37      4.02 o 
   0  -3   5      119.60      126.37      2.22 o 
   1  -3   5      307.07      295.37      4.36 o 
   2  -3   5     1313.40     1290.97     12.10 o 
   3  -3   5      149.34      153.95      3.02 o 
   4  -3   5      151.11      153.95      3.44 o 
   5  -3   5       76.23       72.68      3.47 o 
  -7  -2   5      147.84      137.19      3.50 o 
  -6  -2   5      392.51      379.82      4.15 o 
  -5  -2   5     1070.00      953.68     10.78 o 
  -4  -2   5      264.80      275.01      2.96 o 
  -3  -2   5       15.94       21.15      1.58 o 
  -2  -2   5      827.05      800.17     58.00 o 
  -1  -2   5     1316.31     1258.84     20.33 o 
   0  -2   5      505.81      430.57      6.26 o 
   1  -2   5     1138.05     1078.03      9.38 o 
   2  -2   5       65.89       68.15      1.96 o 
   3  -2   5      439.28      453.02      5.31 o 
   4  -2   5      385.19      386.09      5.65 o 
   5  -2   5      551.60      545.05      7.06 o 
   6  -2   5      329.09      313.47      4.68 o 
  -7  -1   5      386.07      381.70      4.60 o 
  -6  -1   5        1.83        2.70      2.35 o 
  -5  -1   5      280.09      221.68      3.03 o 
  -4  -1   5     1007.70     1011.57      9.74 o 
  -3  -1   5     1980.62     1997.46     80.09 o 
  -2  -1   5     1385.24     1313.61     88.07 o 
  -1  -1   5       33.37       36.96      4.12 o 
   0  -1   5     1562.61     1480.76     35.80 o 
   1  -1   5      782.16      709.00     10.99 o 
   2  -1   5     1215.65     1184.62     20.41 o 
   3  -1   5      392.01      394.59      6.51 o 
   4  -1   5       55.79       60.65      2.24 o 
   5  -1   5        2.69        2.56      2.34 o 
   6  -1   5      280.69      275.06      4.11 o 
  -7   0   5      226.43      195.33      8.95 o 
  -6   0   5      506.07      505.45     18.04 o 
  -5   0   5      641.91      531.17     68.34 o 
  -4   0   5       30.79       31.09      1.26 o 
  -3   0   5      785.72      795.38     10.93 o 
  -2   0   5     1596.03     1497.02     22.74 o 
  -1   0   5     1636.67     1445.50     17.49 o 
   0   0   5      260.51      209.78      6.94 o 
   1   0   5     1640.03     1587.47     47.63 o 
   2   0   5      391.33      411.40      6.75 o 
   3   0   5     1285.39     1318.32     35.06 o 
   4   0   5      720.24      764.06      6.21 o 
   5   0   5      892.34      932.32      7.58 o 
   6   0   5      128.96      132.31      2.40 o 
   7   0   5       51.58       49.80      2.32 o 
  -7   1   5      193.97      203.64      4.08 o 
  -6   1   5      131.73      140.76      3.27 o 
  -5   1   5     1075.99     1106.51     11.50 o 
  -4   1   5     1246.13     1299.62     11.20 o 
  -3   1   5     1203.73     1138.81     64.80 o 
  -2   1   5      211.17      199.95      8.59 o 
  -1   1   5     1126.56      969.15     16.35 o 
   0   1   5     3015.69     2401.24    107.81 o 
   1   1   5      602.59      527.73     25.18 o 
   2   1   5      843.13      835.95     26.87 o 
   3   1   5      569.55      603.03     17.27 o 
   4   1   5       35.86       36.54      1.81 o 
   5   1   5      159.53      174.96      2.77 o 
   6   1   5      801.32      796.26     10.83 o 
   7   1   5      459.60      446.22      6.84 o 
  -6   2   5      355.08      354.71      6.25 o 
  -5   2   5      117.98      108.32      2.79 o 
  -4   2   5       89.78       92.33      2.29 o 
  -3   2   5     1615.39     1689.99     11.96 o 
  -2   2   5     1423.72     1401.11     14.28 o 
  -1   2   5     1109.92     1017.61      8.32 o 
   0   2   5       36.59       33.43      7.15 o 
   1   2   5      846.89      923.58     25.27 o 
   2   2   5     2470.18     2508.29     77.80 o 
   3   2   5     1823.96     1861.35     50.48 o 
   4   2   5      775.19      821.57      8.46 o 
   5   2   5      621.74      653.81      8.56 o 
   6   2   5       14.39       24.00      2.31 o 
   7   2   5      239.54      228.15      3.81 o 
  -6   3   5      417.90      424.41      6.91 o 
  -5   3   5     1241.85     1187.72     13.22 o 
  -4   3   5      586.21      577.97      8.68 o 
  -3   3   5      154.65      148.87      2.45 o 
  -2   3   5      120.71      128.23      3.18 o 
  -1   3   5     1505.95     1449.51     40.24 o 
   0   3   5     1991.39     1703.87     46.75 o 
   1   3   5      349.84      315.86      8.94 o 
   2   3   5      496.89      528.37      4.21 o 
   3   3   5      226.50      255.64      3.46 o 
   4   3   5      519.40      550.21      7.16 o 
   5   3   5      651.00      698.50      8.81 o 
   6   3   5      990.78      981.37     11.31 o 
   7   3   5      309.43      300.26      5.66 o 
   8   3   5      112.38      120.12      3.77 o 
  -5   4   5       10.08        9.99      2.01 o 
  -4   4   5      373.14      360.49      5.53 o 
  -3   4   5     1251.89     1276.66     12.17 o 
  -2   4   5      790.06      822.57      9.12 o 
  -1   4   5      334.22      322.45      5.68 o 
   0   4   5       43.79       47.09      1.09 o 
   1   4   5        9.67       14.57      0.77 o 
   2   4   5     3203.69     3560.64     49.01 o 
   3   4   5     1284.10     1374.25      7.40 o 
   4   4   5      377.19      399.76      6.46 o 
   5   4   5       70.44       77.19      2.29 o 
   6   4   5      311.18      308.92      5.11 o 
   7   4   5      286.28      281.33      4.02 o 
   8   4   5      292.15      280.39      4.57 o 
  -5   5   5      607.69      580.23      8.21 o 
  -4   5   5       75.46       69.73      3.11 o 
  -3   5   5       29.30       31.75      2.52 o 
  -2   5   5      447.62      458.90      5.61 o 
  -1   5   5      723.94      733.23      8.89 o 
   0   5   5      990.41      960.89      9.47 o 
   1   5   5      206.61      204.75      3.58 o 
   2   5   5      114.14      123.95      2.17 o 
   3   5   5       28.36       31.01      1.81 o 
   4   5   5      964.68     1023.62     10.30 o 
   5   5   5      798.82      825.26     10.07 o 
   6   5   5      517.36      499.81      6.30 o 
   7   5   5       46.64       48.16      2.97 o 
   8   5   5       21.04       20.81      2.35 o 
  -4   6   5      386.50      365.18      4.89 o 
  -3   6   5      481.94      460.66      6.88 o 
  -2   6   5      267.96      267.86      3.69 o 
  -1   6   5        5.03        5.78      1.52 o 
   0   6   5      251.13      254.16      4.45 o 
   1   6   5      197.95      199.91      2.86 o 
   2   6   5     1789.07     1913.91     14.12 o 
   3   6   5      454.40      479.92      7.66 o 
   4   6   5       36.59       33.16      2.25 o 
   5   6   5       59.80       56.44      2.55 o 
   6   6   5      451.55      440.28      6.31 o 
   7   6   5      147.09      148.47      3.69 o 
  -2   7   5      325.80      304.61      4.44 o 
  -1   7   5      192.34      197.67      3.64 o 
   0   7   5      478.94      493.53      6.42 o 
   1   7   5       30.25       26.76      2.46 o 
   2   7   5        6.75        6.55      1.59 o 
   3   7   5      355.10      355.37      5.45 o 
   4   7   5      636.73      612.71      9.73 o 
   5   7   5      418.96      398.68      6.08 o 
   6   7   5       74.81       69.77      3.19 o 
   7   7   5        8.37        6.90      2.20 o 
  -1   8   5       64.95       64.99      3.55 o 
   0   8   5      254.83      261.79      4.22 o 
   1   8   5      213.52      231.53      3.91 o 
   2   8   5      553.65      552.84      7.07 o 
   3   8   5       65.66       67.19      3.08 o 
   4   8   5       18.48       18.77      1.94 o 
   5   8   5      199.77      179.39      3.84 o 
   6   8   5      260.97      250.88      4.37 o 
   3   9   5      354.58      335.18      4.74 o 
  -4  -6   6      109.11      121.28      3.82 o 
  -3  -6   6      626.17      534.56      5.49 o 
  -2  -6   6       78.39       59.21      3.30 o 
  -1  -6   6        0.28        4.01      2.96 o 
   0  -6   6       52.98       60.43      3.55 o 
  -5  -5   6       44.94       46.36      3.25 o 
  -4  -5   6       14.15       15.47      1.97 o 
  -3  -5   6      261.08      269.62      3.99 o 
  -2  -5   6      264.51      298.67      3.96 o 
  -1  -5   6      318.57      334.63      4.15 o 
   0  -5   6      137.13      145.61      3.44 o 
   1  -5   6       53.34       56.86      3.13 o 
   2  -5   6      142.75      134.02      3.85 o 
  -6  -4   6      125.58      120.99      3.58 o 
  -5  -4   6      183.24      180.91      3.60 o 
  -4  -4   6      699.71      787.47      7.76 o 
  -3  -4   6      488.54      503.30      4.40 o 
  -2  -4   6       15.90       18.87      1.56 o 
  -1  -4   6       90.00       91.70      2.62 o 
   0  -4   6      376.95      398.21      4.02 o 
   1  -4   6      775.14      805.58      7.70 o 
   2  -4   6      130.35      120.56      3.29 o 
   3  -4   6      152.94      149.38      3.72 o 
  -7  -3   6      491.17      448.92      5.24 o 
  -6  -3   6      504.68      480.21      4.87 o 
  -5  -3   6       43.43       38.42      2.58 o 
  -4  -3   6       38.13       35.87      2.33 o 
  -3  -3   6      616.05      569.54      5.95 o 
  -2  -3   6      716.36      636.54      6.04 o 
  -1  -3   6      498.60      510.45      5.39 o 
   0  -3   6      133.86      142.14      2.57 o 
   1  -3   6        7.58        9.89      1.42 o 
   2  -3   6        7.05       11.80      1.56 o 
   3  -3   6     2869.20     2882.75     20.38 o 
   4  -3   6      194.76      189.63      3.81 o 
  -7  -2   6       58.66       48.28      3.29 o 
  -6  -2   6      410.51      401.86      4.43 o 
  -5  -2   6      410.10      438.83      5.87 o 
  -4  -2   6     1230.13     1264.04     11.86 o 
  -3  -2   6       52.63       48.40      1.96 o 
  -2  -2   6       39.11       35.23      1.75 o 
  -1  -2   6      608.01      606.52      5.30 o 
   0  -2   6     1154.98     1148.51      9.99 o 
   1  -2   6     1222.14     1157.92     10.51 o 
   2  -2   6       45.84       45.26      2.06 o 
   3  -2   6       69.32       71.76      2.50 o 
   4  -2   6      197.21      205.15      3.47 o 
   5  -2   6      494.02      492.22      5.13 o 
  -7  -1   6      346.68      308.96      4.55 o 
  -6  -1   6      185.90      178.55      3.41 o 
  -5  -1   6      474.15      434.29      5.70 o 
  -4  -1   6      228.18      259.90      3.01 o 
  -3  -1   6      918.58      858.52      8.87 o 
  -2  -1   6     1122.93     1082.88     56.09 o 
  -1  -1   6      447.36      432.81      3.41 o 
   0  -1   6       13.08       17.86      1.00 o 
   1  -1   6      174.52      155.31      1.75 o 
   2  -1   6      588.51      554.51      7.27 o 
   3  -1   6     4880.23     4701.46     22.65 o 
   4  -1   6        6.85       11.38      1.54 o 
   5  -1   6       31.46       32.45      2.67 o 
   6  -1   6       39.10       43.30      3.17 o 
  -7   0   6      265.03      243.23      8.80 o 
  -6   0   6      648.78      640.93     27.63 o 
  -5   0   6      409.82      455.52      6.86 o 
  -4   0   6      839.75      809.16     24.00 o 
  -3   0   6      151.24      156.68      3.33 o 
  -2   0   6      358.22      369.93     15.07 o 
  -1   0   6     1587.37     1413.81     33.59 o 
   0   0   6     1819.82     1573.30     72.23 o 
   1   0   6      831.61      730.28     31.05 o 
   2   0   6       11.16       11.33      0.72 o 
   3   0   6       21.02       21.52      1.23 o 
   4   0   6      941.27      999.51      7.43 o 
   5   0   6      823.97      852.77      7.65 o 
   6   0   6      211.79      200.42      2.71 o 
  -7   1   6       45.45       43.85      3.34 o 
  -6   1   6        3.02        9.74      1.84 o 
  -5   1   6      877.13      825.85     10.70 o 
  -4   1   6      394.32      461.94      5.29 o 
  -3   1   6      894.08      818.92      8.66 o 
  -2   1   6      940.59      873.69     42.32 o 
  -1   1   6      140.35      137.02      2.61 o 
   0   1   6      200.35      180.67      2.03 o 
   1   1   6     1449.07     1253.41     56.23 o 
   2   1   6     1766.71     1712.22     60.20 o 
   3   1   6     3794.24     3737.68     17.96 o 
   4   1   6      337.14      356.62      4.62 o 
   5   1   6      225.22      228.64      3.21 o 
   6   1   6      119.71      129.86      3.22 o 
   7   1   6      222.70      209.09      4.09 o 
  -6   2   6      504.76      503.54      7.17 o 
  -5   2   6      150.80      159.40      3.16 o 
  -4   2   6      161.43      150.50      2.72 o 
  -3   2   6      606.96      649.18      7.96 o 
  -2   2   6      898.09      892.24     36.01 o 
  -1   2   6     1948.87     1644.93     44.04 o 
   0   2   6     1252.11     1076.35     46.73 o 
   1   2   6       53.88       44.43      2.99 o 
   2   2   6      138.87      138.08      4.82 o 
   3   2   6      525.45      545.59     15.45 o 
   4   2   6     1696.09     1788.20     12.94 o 
   5   2   6      533.56      569.97      8.41 o 
   6   2   6       90.72       87.26      2.81 o 
   7   2   6        4.45        5.61      1.98 o 
  -6   3   6       27.06       27.98      2.24 o 
  -5   3   6      786.65      760.93     11.25 o 
  -4   3   6      421.86      470.40      5.89 o 
  -3   3   6      540.75      532.49      7.95 o 
  -2   3   6      273.92      270.77      3.85 o 
  -1   3   6       12.68        9.82      0.69 o 
   0   3   6     1152.26     1005.06     30.99 o 
   1   3   6     2671.53     2443.58     88.40 o 
   2   3   6     1317.84     1369.79      7.03 o 
   3   3   6      887.76      927.94      8.89 o 
   4   3   6      854.43      907.19      9.38 o 
   5   3   6      460.91      475.80      7.88 o 
   6   3   6      162.99      173.35      3.20 o 
   7   3   6      293.75      274.50      4.10 o 
  -5   4   6        4.90        4.75      2.04 o 
  -4   4   6        6.73        8.97      1.76 o 
  -3   4   6      723.12      772.50      9.88 o 
  -2   4   6     1049.73     1104.17     10.72 o 
  -1   4   6     1051.76      995.03      9.52 o 
   0   4   6      259.04      244.48      3.58 o 
   1   4   6      189.22      209.55      3.38 o 
   2   4   6      210.10      201.25      4.94 o 
   3   4   6     1317.95     1457.48     11.22 o 
   4   4   6     1319.03     1420.53     11.84 o 
   5   4   6       77.09       82.91      2.45 o 
   6   4   6       11.96       12.17      1.68 o 
   7   4   6       55.53       54.05      2.98 o 
  -4   5   6      291.27      308.70      4.29 o 
  -3   5   6      127.40      123.40      3.08 o 
  -2   5   6        0.40        1.95      1.48 o 
  -1   5   6      263.44      266.39      4.31 o 
   0   5   6     1574.02     1484.63     12.07 o 
   1   5   6     1596.27     1580.59     12.07 o 
   2   5   6      217.79      231.49      3.87 o 
   3   5   6        0.36        2.58      1.25 o 
   4   5   6      726.77      775.89      9.41 o 
   5   5   6      527.41      536.92      8.65 o 
   6   5   6      124.57      126.02      3.14 o 
   7   5   6      229.63      212.51      3.89 o 
  -3   6   6      485.09      479.68      7.09 o 
  -2   6   6      621.00      662.96     10.43 o 
  -1   6   6      220.07      207.90      3.24 o 
   0   6   6        0.02       -0.38      2.03 o 
   1   6   6      534.03      560.14      8.36 o 
   2   6   6      167.51      166.66      2.79 o 
   3   6   6     1321.31     1406.97     12.60 o 
   4   6   6      414.46      430.98      5.63 o 
   5   6   6       18.90       22.39      1.71 o 
   6   6   6        3.77       -0.02      2.62 o 
   7   6   6      225.02      204.78      4.00 o 
  -2   7   6       98.37      103.09      3.49 o 
  -1   7   6      370.34      363.35      6.21 o 
   0   7   6      871.09      814.04     11.30 o 
   1   7   6      354.99      343.11      5.62 o 
   2   7   6        4.23        5.83      1.63 o 
   3   7   6      127.29      131.14      3.00 o 
   4   7   6      385.86      392.10      5.93 o 
   5   7   6      400.82      386.08      6.18 o 
   6   7   6       43.75       43.51      3.03 o 
  -1   8   6        2.43       -0.90      3.17 o 
   0   8   6       56.96       59.09      3.28 o 
   1   8   6      493.85      487.95      7.16 o 
   2   8   6       69.23       79.84      3.15 o 
   3   8   6      703.06      680.71     11.08 o 
   4   8   6       18.04       17.27      2.02 o 
   5   8   6       98.88       90.26      3.39 o 
  -4  -5   7      103.10      109.72      3.56 o 
  -3  -5   7      305.58      246.13      4.16 o 
  -2  -5   7      531.18      442.72      4.87 o 
  -1  -5   7      503.80      467.85      5.00 o 
   0  -5   7      286.59      309.99      4.52 o 
   1  -5   7       52.29       50.69      3.42 o 
  -5  -4   7      193.55      200.05      3.92 o 
  -4  -4   7      632.95      713.93      7.85 o 
  -3  -4   7       16.80       21.45      1.81 o 
  -2  -4   7      931.01      987.69      8.53 o 
  -1  -4   7       19.64       21.27      1.77 o 
   0  -4   7      117.88      127.52      3.13 o 
   1  -4   7      451.61      435.21      4.64 o 
   2  -4   7      402.18      380.87      4.66 o 
   3  -4   7      187.66      171.73      4.11 o 
  -6  -3   7      404.93      421.97      4.93 o 
  -5  -3   7      132.52      139.26      3.36 o 
  -4  -3   7       65.82       65.62      2.71 o 
  -3  -3   7       17.50       22.69      1.57 o 
  -2  -3   7     1949.75     2008.01     15.35 o 
  -1  -3   7      921.82      922.08      7.54 o 
   0  -3   7      281.19      286.38      3.42 o 
   1  -3   7        1.27        4.99      1.54 o 
   2  -3   7       37.38       34.34      2.60 o 
   3  -3   7       80.09       74.68      3.11 o 
   4  -3   7      289.96      298.02      4.50 o 
  -6  -2   7       91.10       93.70      3.37 o 
  -5  -2   7      545.97      534.84      6.75 o 
  -4  -2   7      763.91      843.90     10.46 o 
  -3  -2   7       88.72       84.07      2.39 o 
  -2  -2   7      861.21      718.64      6.28 o 
  -1  -2   7      151.71      140.59      2.45 o 
   0  -2   7      804.92      783.43      9.15 o 
   1  -2   7     1102.78     1080.75     10.84 o 
   2  -2   7      657.45      606.08      6.35 o 
   3  -2   7       76.91       82.31      2.72 o 
   4  -2   7        3.33        3.58      2.69 o 
   5  -2   7      269.86      265.84      4.49 o 
  -6  -1   7      433.87      441.62      4.74 o 
  -5  -1   7       96.53       90.46      2.85 o 
  -4  -1   7       41.85       42.58      2.23 o 
  -3  -1   7      274.98      268.70      2.97 o 
  -2  -1   7     3378.81     2572.32     15.81 o 
  -1  -1   7      870.97      824.10      8.62 o 
   0  -1   7       26.45       19.14      1.65 o 
   1  -1   7      191.79      176.57      2.47 o 
   2  -1   7      235.23      221.81      2.79 o 
   3  -1   7      118.30      108.11      2.59 o 
   4  -1   7     1193.76     1177.04     12.86 o 
   5  -1   7      367.69      357.65      4.47 o 
  -6   0   7      325.98      328.60     10.14 o 
  -5   0   7      783.78      748.84     26.41 o 
  -4   0   7      551.49      605.08      8.66 o 
  -3   0   7      174.23      165.55      3.90 o 
  -2   0   7       95.03       93.84      1.40 o 
  -1   0   7     1214.37     1087.05     14.23 o 
   0   0   7     1785.07     1634.52     71.64 o 
   1   0   7     1330.35     1248.64     43.48 o 
   2   0   7      507.10      484.57     14.75 o 
   3   0   7       48.33       49.15      1.84 o 
   4   0   7      177.78      180.83      2.13 o 
   5   0   7      477.58      481.56      6.94 o 
   6   0   7      316.48      298.18      3.11 o 
  -6   1   7      240.20      246.59      4.08 o 
  -5   1   7        1.03        1.63      1.67 o 
  -4   1   7      699.28      699.61      9.53 o 
  -3   1   7      869.60      882.11      9.51 o 
  -2   1   7     2741.97     2382.22     14.47 o 
  -1   1   7      295.98      267.68      6.04 o 
   0   1   7      198.57      193.23      3.83 o 
   1   1   7      701.26      601.16     32.21 o 
   2   1   7      412.74      421.25      6.29 o 
   3   1   7      167.39      167.49      2.52 o 
   4   1   7     2627.84     2687.79     17.24 o 
   5   1   7       19.69       20.39      1.70 o 
   6   1   7      211.55      218.67      3.82 o 
   7   1   7      289.70      260.58      4.53 o 
  -6   2   7      430.53      410.46      7.00 o 
  -5   2   7      641.22      651.97     10.29 o 
  -4   2   7      162.55      201.01      3.12 o 
  -3   2   7       68.57       63.55      2.15 o 
  -2   2   7      381.11      375.97      6.24 o 
  -1   2   7     2044.36     1655.05     78.17 o 
   0   2   7     1649.59     1503.05     60.34 o 
   1   2   7      688.73      618.80     16.24 o 
   2   2   7       92.84       97.33      2.96 o 
   3   2   7      649.11      667.20      8.00 o 
   4   2   7      428.91      445.53      7.43 o 
   5   2   7      601.44      629.42      9.31 o 
   6   2   7      455.10      460.67      6.48 o 
   7   2   7       50.05       52.85      3.22 o 
  -5   3   7      105.72      118.03      3.37 o 
  -4   3   7     1352.52     1372.26     13.53 o 
  -3   3   7      684.35      725.82      9.40 o 
  -2   3   7      960.33      923.93      9.63 o 
  -1   3   7        2.12       -0.76      1.49 o 
   0   3   7      773.54      722.44     17.03 o 
   1   3   7      889.55      807.77     16.89 o 
   2   3   7      471.79      470.39      6.46 o 
   3   3   7      239.75      250.73      3.91 o 
   4   3   7     2694.67     2767.85     16.95 o 
   5   3   7      454.68      477.28      5.86 o 
   6   3   7      659.93      659.54     10.30 o 
   7   3   7      375.41      349.02      4.62 o 
  -5   4   7      287.93      292.96      4.53 o 
  -4   4   7        0.62        4.24      1.81 o 
  -3   4   7        6.31        8.88      1.59 o 
  -2   4   7     1254.33     1302.61     12.00 o 
  -1   4   7     1328.55     1280.65     11.27 o 
   0   4   7      720.25      708.20      8.19 o 
   1   4   7      101.76      100.49      2.03 o 
   2   4   7       45.89       50.23      1.86 o 
   3   4   7     1168.48     1245.78     10.88 o 
   4   4   7      457.47      474.73      7.72 o 
   5   4   7      551.35      572.65      9.06 o 
   6   4   7      260.46      264.34      3.81 o 
   7   4   7       13.33       10.91      2.07 o 
  -4   5   7     1030.49     1020.79     13.69 o 
  -3   5   7      172.39      186.01      3.51 o 
  -2   5   7      115.80      113.94      2.83 o 
  -1   5   7      105.81      105.71      2.51 o 
   0   5   7      902.54      875.92      9.82 o 
   1   5   7      624.93      593.38      8.09 o 
   2   5   7      403.60      408.79      6.93 o 
   3   5   7      157.39      163.69      2.67 o 
   4   5   7     1024.31     1098.31     11.42 o 
   5   5   7     1686.56     1763.95     15.14 o 
   6   5   7      676.75      671.56     10.75 o 
   7   5   7      187.52      186.99      3.87 o 
  -3   6   7       78.83       94.56      3.39 o 
  -2   6   7     1086.41     1151.83     13.36 o 
  -1   6   7      416.19      413.90      5.87 o 
   0   6   7      148.69      144.02      2.90 o 
   1   6   7       11.83       14.28      1.47 o 
   2   6   7      334.53      342.94      5.10 o 
   3   6   7      855.88      899.40     10.65 o 
   4   6   7      292.96      301.78      5.18 o 
   5   6   7      311.63      321.74      5.62 o 
   6   6   7       11.68       14.62      1.95 o 
   7   6   7      138.70      124.43      3.75 o 
  -2   7   7        0.80        4.18      2.13 o 
  -1   7   7      223.78      218.92      3.84 o 
   0   7   7      554.98      539.39      6.95 o 
   1   7   7      288.32      287.96      5.42 o 
   2   7   7      185.16      179.98      3.36 o 
   3   7   7       13.77       15.35      1.76 o 
   4   7   7       69.66       78.27      2.94 o 
   5   7   7     1810.15     1819.50     16.97 o 
   6   7   7      285.69      272.45      4.33 o 
   0   8   7        2.65        3.52      2.12 o 
   1   8   7      106.10      114.62      3.48 o 
   2   8   7      417.41      425.57      6.78 o 
   3   8   7      276.79      272.31      4.20 o 
   4   8   7      126.56      126.09      3.55 o 
   5   8   7       78.22       74.91      3.44 o 
  -3  -5   8        5.27        4.28      3.14 o 
  -2  -5   8       27.63       23.74      2.28 o 
  -1  -5   8       39.70       34.69      3.38 o 
  -5  -4   8        3.42        4.40      3.22 o 
  -4  -4   8      286.66      302.17      4.41 o 
  -3  -4   8      665.92      514.05      5.10 o 
  -2  -4   8      195.68      212.42      3.76 o 
  -1  -4   8      165.88      172.50      3.61 o 
   0  -4   8        3.28        4.99      1.97 o 
   1  -4   8       73.00       74.90      3.37 o 
   2  -4   8      152.65      154.17      4.04 o 
  -5  -3   8      506.77      534.32      5.24 o 
  -4  -3   8       21.84       22.14      1.95 o 
  -3  -3   8       60.74       67.46      2.84 o 
  -2  -3   8       28.91       37.87      2.53 o 
  -1  -3   8      588.17      636.81      6.99 o 
   0  -3   8      969.79     1001.43      8.53 o 
   1  -3   8      233.17      227.98      3.65 o 
   2  -3   8       23.41       20.26      1.98 o 
   3  -3   8       28.41       25.52      2.21 o 
  -6  -2   8        3.58        4.38      2.12 o 
  -5  -2   8      103.19      102.84      3.25 o 
  -4  -2   8      831.02      896.17     11.67 o 
  -3  -2   8     1301.58     1340.90     13.13 o 
  -2  -2   8       14.69       12.16      1.48 o 
  -1  -2   8       88.59       90.26      2.49 o 
   0  -2   8       96.86       87.84      2.51 o 
   1  -2   8      392.19      413.17      5.63 o 
   2  -2   8      571.89      563.05      6.63 o 
   3  -2   8      458.63      418.48      4.51 o 
   4  -2   8       78.50       80.57      3.33 o 
  -6  -1   8      507.02      514.24      5.29 o 
  -5  -1   8      331.70      339.64      4.17 o 
  -4  -1   8       68.93       66.12      2.61 o 
  -3  -1   8      167.29      171.30      2.87 o 
  -2  -1   8       11.85       11.87      1.31 o 
  -1  -1   8     2168.31     2046.90     14.58 o 
   0  -1   8     1101.01     1087.78     10.65 o 
   1  -1   8       82.36       82.46      2.31 o 
   2  -1   8       71.18       70.17      2.39 o 
   3  -1   8      324.14      308.87      3.71 o 
   4  -1   8      951.04      892.75      8.48 o 
   5  -1   8      154.31      147.21      3.81 o 
  -6   0   8       72.56       74.14      6.60 o 
  -5   0   8      481.03      509.24     19.36 o 
  -4   0   8     1173.79     1201.30     20.84 o 
  -3   0   8     1083.51     1044.20     15.68 o 
  -2   0   8      238.39      233.66      6.20 o 
  -1   0   8       35.94       34.22      2.75 o 
   0   0   8      475.86      433.11     18.79 o 
   1   0   8     1059.51      984.34     36.82 o 
   2   0   8     1002.82      944.40     34.85 o 
   3   0   8      315.33      305.81      6.50 o 
   4   0   8        0.87        1.07      1.65 o 
   5   0   8      123.09      124.96      3.68 o 
   6   0   8      867.08      870.77     11.47 o 
  -6   1   8      269.03      292.08      4.43 o 
  -5   1   8       55.43       56.87      2.92 o 
  -4   1   8      336.82      337.64      5.42 o 
  -3   1   8      294.41      318.26      4.79 o 
  -2   1   8       83.77       88.65      2.16 o 
  -1   1   8     3694.51     3147.41     17.39 o 
   0   1   8      458.61      464.53      6.75 o 
   1   1   8       64.59       69.15      1.95 o 
   2   1   8      731.86      691.96      8.38 o 
   3   1   8      864.54      839.51      9.72 o 
   4   1   8      968.45      983.47     11.18 o 
   5   1   8       45.16       47.68      2.76 o 
   6   1   8        8.06       11.02      2.10 o 
  -5   2   8      688.36      710.61     11.32 o 
  -4   2   8      805.61      788.52     10.85 o 
  -3   2   8      283.99      294.06      4.81 o 
  -2   2   8      709.78      685.11      8.63 o 
  -1   2   8        8.49       10.22      1.16 o 
   0   2   8     1229.15     1152.81     10.14 o 
   1   2   8     1493.62     1368.38     11.04 o 
   2   2   8      755.56      776.34      8.67 o 
   3   2   8       25.44       28.10      1.95 o 
   4   2   8      266.44      274.35      4.72 o 
   5   2   8      542.82      569.71      6.72 o 
   6   2   8      984.25     1010.85     13.22 o 
  -5   3   8        8.56        7.77      2.06 o 
  -4   3   8      479.23      490.57      6.66 o 
  -3   3   8      428.98      456.50      5.85 o 
  -2   3   8      246.63      238.58      3.04 o 
  -1   3   8     2761.94     2512.75     15.85 o 
   0   3   8        1.76        1.08      1.62 o 
   1   3   8      733.74      696.97      8.18 o 
   2   3   8     1495.89     1440.10     11.73 o 
   3   3   8      848.70      855.10      9.57 o 
   4   3   8      293.00      302.58      4.88 o 
   5   3   8        7.73        6.14      1.68 o 
   6   3   8       14.22       17.87      1.94 o 
   7   3   8      174.15      180.88      4.05 o 
  -4   4   8      245.73      239.31      3.93 o 
  -3   4   8        1.08        6.98      1.70 o 
  -2   4   8      683.44      715.21      9.67 o 
  -1   4   8       77.10       76.66      2.27 o 
   0   4   8     1622.45     1534.51     12.56 o 
   1   4   8      890.28      829.65      9.13 o 
   2   4   8      109.45      117.33      2.33 o 
   3   4   8       98.26       98.83      2.42 o 
   4   4   8      836.55      880.25     10.38 o 
   5   4   8      730.92      735.20     10.55 o 
   6   4   8      472.64      486.26      6.84 o 
   7   4   8        3.53        8.03      2.16 o 
  -4   5   8      389.15      407.90      7.08 o 
  -3   5   8      422.81      456.55      6.68 o 
  -2   5   8      168.93      174.02      3.24 o 
  -1   5   8      813.91      796.34     10.29 o 
   0   5   8      360.63      362.14      5.04 o 
   1   5   8     1216.40     1123.67     11.35 o 
   2   5   8     1198.04     1162.24     11.41 o 
   3   5   8      301.91      316.73      4.87 o 
   4   5   8        2.10        4.53      1.56 o 
   5   5   8       20.19       18.58      1.82 o 
   6   5   8      169.96      175.11      3.63 o 
   7   5   8      335.15      328.26      4.77 o 
  -3   6   8      143.64      144.34      3.91 o 
  -2   6   8      373.11      388.35      6.41 o 
  -1   6   8      216.46      212.72      3.51 o 
   0   6   8      990.85      965.70     11.63 o 
   1   6   8      132.94      125.47      2.84 o 
   2   6   8       42.67       42.70      2.41 o 
   3   6   8      300.88      305.37      5.16 o 
   4   6   8      947.46      993.98     11.98 o 
   5   6   8      389.87      403.63      6.27 o 
   6   6   8       59.29       64.21      3.21 o 
  -2   7   8       15.52       15.72      2.28 o 
  -1   7   8       55.84       45.42      3.06 o 
   0   7   8      555.50      537.45      7.03 o 
   1   7   8      928.28      928.69     12.14 o 
   2   7   8      412.37      403.52      6.10 o 
   3   7   8       18.52       20.07      1.85 o 
   4   7   8      103.19      101.73      3.22 o 
   5   7   8       58.22       52.08      3.20 o 
   6   7   8      483.36      477.52      7.41 o 
   0   8   8      246.76      226.23      4.30 o 
   1   8   8        7.64        7.44      2.12 o 
   2   8   8      176.13      174.45      3.84 o 
   3   8   8      264.61      267.00      4.25 o 
   4   8   8      537.76      531.41      7.63 o 
   5   8   8       65.11       61.37      3.49 o 
  -3  -4   9      214.03      167.53      3.95 o 
  -2  -4   9      172.45      144.86      3.83 o 
  -1  -4   9      362.51      344.55      4.70 o 
   0  -4   9      327.26      347.27      4.85 o 
  -4  -3   9      310.61      323.71      4.52 o 
  -3  -3   9      150.10      163.18      3.57 o 
  -2  -3   9        6.80        8.85      1.85 o 
  -1  -3   9      374.40      403.64      4.51 o 
   0  -3   9      215.64      237.57      3.92 o 
   1  -3   9      546.43      584.51      5.40 o 
   2  -3   9      101.76       89.14      3.54 o 
  -5  -2   9        0.27        3.75      2.04 o 
  -4  -2   9       78.96       82.81      3.13 o 
  -3  -2   9      685.53      736.32      7.70 o 
  -2  -2   9      409.68      433.96      4.32 o 
  -1  -2   9      509.40      546.53      4.61 o 
   0  -2   9       81.40       82.35      2.77 o 
   1  -2   9      499.06      467.77      4.55 o 
   2  -2   9      568.34      540.97      4.99 o 
   3  -2   9      244.06      228.15      4.05 o 
  -5  -1   9      643.75      650.07      7.92 o 
  -4  -1   9      274.24      278.83      3.91 o 
  -3  -1   9        3.20        1.15      2.25 o 
  -2  -1   9      377.37      383.50      5.40 o 
  -1  -1   9      774.32      779.54      7.04 o 
   0  -1   9      448.33      486.10      5.84 o 
   1  -1   9      652.26      633.45      6.61 o 
   2  -1   9        6.29        8.90      1.65 o 
   3  -1   9       25.62       22.88      1.89 o 
   4  -1   9      320.13      309.05      4.41 o 
  -5   0   9       79.64       89.76      2.37 o 
  -4   0   9      313.38      318.67      8.95 o 
  -3   0   9     1134.28     1136.57     22.54 o 
  -2   0   9      568.47      550.21     15.80 o 
  -1   0   9      138.87      138.42      6.30 o 
   0   0   9       99.10      117.98      1.76 o 
   1   0   9     1364.69     1219.14     45.13 o 
   2   0   9      840.01      800.79     26.95 o 
   3   0   9      177.39      173.96      7.06 o 
   4   0   9       55.90       50.76      2.04 o 
   5   0   9        3.84        5.75      1.48 o 
  -5   1   9      470.36      499.96      7.16 o 
  -4   1   9       62.42       67.71      2.80 o 
  -3   1   9      268.41      266.29      4.81 o 
  -2   1   9     1090.30     1021.15     10.89 o 
  -1   1   9      609.25      599.91      8.29 o 
   0   1   9      602.78      647.03      8.50 o 
   1   1   9      319.78      309.61      4.56 o 
   2   1   9      107.52       97.42      2.45 o 
   3   1   9      253.09      258.44      4.73 o 
   4   1   9      588.86      581.04      9.67 o 
   5   1   9      520.29      531.27      7.15 o 
   6   1   9      145.84      133.65      3.82 o 
  -5   2   9      277.80      302.63      4.44 o 
  -4   2   9      529.39      549.69      6.97 o 
  -3   2   9      989.00      989.72     11.54 o 
  -2   2   9      334.93      316.79      4.83 o 
  -1   2   9      161.52      166.19      2.66 o 
   0   2   9      676.76      723.13      8.84 o 
   1   2   9     1610.48     1460.88     12.33 o 
   2   2   9      621.20      609.59      8.42 o 
   3   2   9       51.67       50.35      2.32 o 
   4   2   9        2.19        3.02      1.61 o 
   5   2   9       60.93       69.50      2.98 o 
   6   2   9      248.66      242.87      4.27 o 
  -5   3   9      138.75      150.14      3.90 o 
  -4   3   9       23.37       25.14      2.00 o 
  -3   3   9      921.47      915.46     11.53 o 
  -2   3   9     1086.78     1060.24     11.53 o 
  -1   3   9      142.11      153.16      2.71 o 
   0   3   9      615.89      619.87      8.45 o 
   1   3   9        6.14        7.01      1.30 o 
   2   3   9      520.20      489.72      7.75 o 
   3   3   9      597.06      620.64      8.91 o 
   4   3   9      618.95      612.91      9.58 o 
   5   3   9      559.88      554.87      6.99 o 
   6   3   9        0.56       -0.15      2.90 o 
  -4   4   9      437.94      463.33      7.11 o 
  -3   4   9      384.60      395.05      6.22 o 
  -2   4   9       20.84       24.81      2.37 o 
  -1   4   9     1140.57     1116.60     11.76 o 
   0   4   9      686.57      697.57      9.19 o 
   1   4   9      981.21      893.28     10.13 o 
   2   4   9      227.54      235.47      4.32 o 
   3   4   9        0.75        2.53      1.45 o 
   4   4   9       46.04       50.83      2.53 o 
   5   4   9      272.57      274.01      3.88 o 
   6   4   9      338.42      337.58      6.30 o 
  -3   5   9      992.93     1057.23     13.55 o 
  -2   5   9      476.12      485.56      6.66 o 
  -1   5   9        7.54       10.01      1.67 o 
   0   5   9      442.10      462.17      5.82 o 
   1   5   9      201.83      194.20      3.02 o 
   2   5   9      821.61      801.36     10.03 o 
   3   5   9      662.30      682.55      9.77 o 
   4   5   9      337.05      343.59      5.62 o 
   5   5   9      219.74      216.96      3.75 o 
   6   5   9      169.42      172.07      3.80 o 
  -2   6   9       66.56       65.90      3.24 o 
  -1   6   9     1414.03     1429.88     14.93 o 
   0   6   9      209.29      215.53      3.52 o 
   1   6   9      394.29      363.77      5.69 o 
   2   6   9       23.20       26.39      2.43 o 
   3   6   9       67.00       72.29      2.78 o 
   4   6   9      158.79      158.22      3.41 o 
   5   6   9      391.83      387.33      6.55 o 
   6   6   9      266.19      263.10      4.44 o 
  -1   7   9       60.00       57.43      3.34 o 
   0   7   9      191.46      177.83      3.79 o 
   1   7   9      572.96      545.51      7.22 o 
   2   7   9      628.81      615.46      7.48 o 
   3   7   9      360.73      368.38      6.16 o 
   4   7   9       56.18       53.44      3.17 o 
   5   7   9        1.63       -0.20      3.00 o 
   1   8   9      128.89      116.12      3.67 o 
   2   8   9       11.53       12.47      2.19 o 
   3   8   9      161.34      155.54      3.91 o 
   4   8   9      154.90      147.32      3.94 o 
  -3  -3  10      292.76      222.00      4.31 o 
  -2  -3  10       49.04       46.37      3.24 o 
  -1  -3  10       20.68       19.81      2.18 o 
   0  -3  10      167.55      180.99      4.04 o 
   1  -3  10      318.16      338.95      4.89 o 
  -4  -2  10       29.38       27.72      2.19 o 
  -3  -2  10      527.62      437.19      4.83 o 
  -2  -2  10      397.53      426.97      6.68 o 
  -1  -2  10      235.58      264.14      3.98 o 
   0  -2  10       85.35       92.35      3.17 o 
   1  -2  10       58.95       58.26      3.14 o 
   2  -2  10      177.08      167.21      3.94 o 
  -5  -1  10      240.89      240.67      4.32 o 
  -4  -1  10      693.76      712.83      8.22 o 
  -3  -1  10      132.85      141.59      3.24 o 
  -2  -1  10        2.77       -2.43      2.43 o 
  -1  -1  10      183.58      197.67      3.36 o 
   0  -1  10      715.01      722.71      7.52 o 
   1  -1  10      502.10      494.63      4.67 o 
   2  -1  10      222.90      206.92      3.70 o 
   3  -1  10       70.58       73.41      3.22 o 
  -5   0  10        0.02        0.29      2.12 o 
  -4   0  10      288.03      285.00     10.71 o 
  -3   0  10      822.43      821.31     27.61 o 
  -2   0  10      541.71      548.32     15.69 o 
  -1   0  10       80.43       91.88      1.93 o 
   0   0  10       32.86       32.90      2.76 o 
   1   0  10        5.16        1.08      1.60 o 
   2   0  10      808.57      724.40     26.23 o 
   3   0  10      658.46      575.68     28.62 o 
   4   0  10      471.75      458.50     11.04 o 
  -5   1  10      418.65      449.12      7.38 o 
  -4   1  10      471.48      499.65      6.97 o 
  -3   1  10        0.22        1.51      2.41 o 
  -2   1  10      161.64      169.53      3.02 o 
  -1   1  10      539.05      552.71      8.83 o 
   0   1  10     1357.58     1362.72     12.86 o 
   1   1  10      324.62      366.70      5.32 o 
   2   1  10       92.85       84.98      2.74 o 
   3   1  10       30.25       28.37      2.55 o 
   4   1  10      414.78      379.63      6.45 o 
   5   1  10      563.01      559.88      7.81 o 
  -4   2  10      548.06      567.91      7.48 o 
  -3   2  10      685.34      675.40     10.41 o 
  -2   2  10      382.95      388.59      5.60 o 
  -1   2  10        3.52        4.91      1.47 o 
   0   2  10        1.55        0.67      2.02 o 
   1   2  10      125.25      147.06      2.81 o 
   2   2  10     1785.42     1569.67     14.05 o 
   3   2  10      777.76      737.97     10.48 o 
   4   2  10      103.37      113.14      3.16 o 
   5   2  10      110.83      113.57      3.50 o 
  -4   3  10      108.78      116.05      3.50 o 
  -3   3  10      120.72      126.44      3.23 o 
  -2   3  10      475.99      478.21      6.27 o 
  -1   3  10      816.59      806.47     10.42 o 
   0   3  10     1124.28     1114.17     11.62 o 
   1   3  10       31.46       53.35      2.36 o 
   2   3  10        0.80       -1.19      2.12 o 
   3   3  10      394.04      380.26      5.53 o 
   4   3  10      597.22      593.19      7.08 o 
   5   3  10      599.27      613.64      7.70 o 
   6   3  10       38.18       42.63      3.40 o 
  -4   4  10      500.49      559.33      8.01 o 
  -3   4  10      310.68      329.74      4.36 o 
  -2   4  10      110.22      107.66      3.09 o 
  -1   4  10       85.33       92.91      2.80 o 
   0   4  10       73.23       77.63      2.63 o 
   1   4  10      538.75      539.82      8.78 o 
   2   4  10     1839.30     1619.20     14.38 o 
   3   4  10      270.67      277.77      5.11 o 
   4   4  10       41.55       37.00      2.79 o 
   5   4  10      332.12      341.52      6.24 o 
   6   4  10      142.40      150.94      3.88 o 
  -3   5  10      275.75      282.24      4.49 o 
  -2   5  10      630.21      648.79      7.75 o 
  -1   5  10      627.09      662.25     10.44 o 
   0   5  10      277.24      284.57      3.77 o 
   1   5  10       38.05       37.48      2.52 o 
   2   5  10       99.39      103.64      2.81 o 
   3   5  10      731.64      693.82     10.49 o 
   4   5  10      453.76      457.86      6.54 o 
   5   5  10      273.26      277.67      4.24 o 
   6   5  10        0.52        3.66      3.16 o 
  -2   6  10        0.90       -3.10      3.10 o 
  -1   6  10      150.63      158.03      3.67 o 
   0   6  10      258.05      270.81      4.03 o 
   1   6  10      640.22      624.24     10.38 o 
   2   6  10      832.25      730.69     11.03 o 
   3   6  10        0.37        3.40      2.58 o 
   4   6  10      294.65      287.91      4.13 o 
   5   6  10      326.45      325.04      4.59 o 
   0   7  10        4.91        4.15      2.13 o 
   1   7  10       80.97       76.67      3.31 o 
   2   7  10      199.47      185.36      3.80 o 
   3   7  10      611.26      578.05      7.58 o 
   4   7  10      166.85      160.86      3.88 o 
  -2  -2  11      290.34      290.69      4.46 o 
  -1  -2  11      499.58      467.31      5.23 o 
   0  -2  11      335.28      364.60      4.85 o 
   1  -2  11      109.02      123.54      3.83 o 
  -3  -1  11      317.61      248.27      4.22 o 
  -2  -1  11      199.59      197.90      3.83 o 
  -1  -1  11        1.13       -0.08      2.71 o 
   0  -1  11      397.15      429.64      4.73 o 
   1  -1  11      449.33      472.46      4.96 o 
   2  -1  11      364.73      327.08      4.63 o 
  -4   0  11       44.03       48.13      2.29 o 
  -3   0  11      212.90      201.65     27.44 o 
  -2   0  11     1022.15     1065.06     23.85 o 
  -1   0  11      577.54      604.85     21.39 o 
   0   0  11      196.80      219.74     10.38 o 
   1   0  11        0.18        0.54      1.80 o 
   2   0  11      244.55      233.09     18.26 o 
   3   0  11      547.43      543.75     26.76 o 
  -4   1  11      144.78      131.24      3.71 o 
  -3   1  11      281.12      299.04      4.20 o 
  -2   1  11       17.59       28.66      2.69 o 
  -1   1  11      185.88      195.71      3.44 o 
   0   1  11      964.98     1029.80     12.19 o 
   1   1  11      571.31      595.31      9.78 o 
   2   1  11      299.44      295.53      3.98 o 
   3   1  11        2.96        4.10      2.75 o 
   4   1  11       13.83       19.73      2.17 o 
  -4   2  11       21.75       18.13      2.22 o 
  -3   2  11      606.41      599.45      7.54 o 
  -2   2  11     1363.72     1355.71     14.33 o 
  -1   2  11      259.55      272.04      3.68 o 
   0   2  11        0.80        0.95      2.34 o 
   1   2  11      197.79      201.21      3.38 o 
   2   2  11      454.72      455.23      6.32 o 
   3   2  11      629.25      640.26      7.41 o 
   4   2  11       82.18       69.02      3.24 o 
   5   2  11      150.29      148.33      3.97 o 
  -3   3  11      103.27      113.52      3.50 o 
  -2   3  11       95.13      101.10      3.14 o 
  -1   3  11      578.06      594.01      9.85 o 
   0   3  11      998.24     1044.59     12.14 o 
   1   3  11      430.54      435.43      6.05 o 
   2   3  11       60.63       63.82      2.69 o 
   3   3  11      112.06      107.72      3.16 o 
   4   3  11       47.07       37.24      2.98 o 
   5   3  11      759.56      762.76      8.86 o 
  -3   4  11      718.90      735.14      8.69 o 
  -2   4  11      793.41      820.39     12.10 o 
  -1   4  11        8.05        8.74      1.84 o 
   0   4  11      203.83      205.98      3.47 o 
   1   4  11      431.06      434.80      6.20 o 
   2   4  11      352.42      340.54      5.70 o 
   3   4  11      548.87      539.25      7.01 o 
   4   4  11       47.37       45.11      2.95 o 
   5   4  11       33.70       41.51      3.28 o 
  -2   5  11      374.15      388.89      6.88 o 
  -1   5  11      640.45      666.15      7.88 o 
   0   5  11      480.45      502.94      6.78 o 
   1   5  11      175.16      169.24      3.40 o 
   2   5  11       30.14       27.63      1.91 o 
   3   5  11      286.97      272.98      3.99 o 
   4   5  11      179.82      167.07      3.77 o 
   5   5  11      594.91      577.81      8.11 o 
  -1   6  11       70.55       77.49      3.49 o 
   0   6  11      468.46      483.74      7.26 o 
   1   6  11      303.02      302.73      4.27 o 
   2   6  11      156.32      149.92      3.52 o 
   3   6  11      375.39      341.07      4.50 o 
   4   6  11        0.85        4.14      2.09 o 
   1   7  11       20.47       26.26      2.22 o 
   2   7  11      234.14      218.32      4.17 o 
   3   7  11      272.76      245.91      4.40 o 
  -1  -1  12      131.47      131.27      3.78 o 
   0  -1  12       74.00       80.77      3.53 o 
  -2   0  12      593.77      618.59     52.98 o 
  -1   0  12      148.15      142.61     11.88 o 
   0   0  12      437.27      480.32     21.54 o 
   1   0  12      147.33      159.88      7.78 o 
   2   0  12        0.37       -2.17      2.17 o 
  -3   1  12      312.70      332.43      4.73 o 
  -2   1  12       35.84       41.10      3.00 o 
  -1   1  12        5.92       10.04      1.97 o 
   0   1  12      298.99      326.06      6.20 o 
   1   1  12      429.25      444.39      6.82 o 
   2   1  12      551.50      575.42      7.72 o 
   3   1  12      155.81      155.05      3.95 o 
  -3   2  12       58.05       63.75      3.34 o 
  -2   2  12      696.04      717.01      8.35 o 
  -1   2  12      286.75      301.63      4.16 o 
   0   2  12      315.74      358.40      6.16 o 
   1   2  12       15.79       17.44      1.95 o 
   2   2  12       67.87       71.26      3.14 o 
   3   2  12      436.75      414.50      4.91 o 
  -2   3  12        7.77        8.56      2.07 o 
  -1   3  12       58.32       53.09      3.10 o 
   0   3  12      484.45      513.40      6.93 o 
   1   3  12      688.70      723.72     11.26 o 
   2   3  12      343.07      364.60      6.23 o 
   3   3  12       23.91       18.90      2.10 o 
   4   3  12      142.85      154.02      3.95 o 
  -2   4  12      575.73      607.60      8.08 o 
  -1   4  12      298.12      315.46      4.41 o 
   0   4  12       50.10       51.88      3.03 o 
   1   4  12       55.63       60.07      2.99 o 
   2   4  12      300.20      298.20      4.22 o 
   3   4  12      745.19      681.90      8.14 o 
   4   4  12      526.71      516.67      7.64 o 
  -1   5  12      190.47      210.10      4.11 o 
   0   5  12      463.19      482.30      7.23 o 
   1   5  12      563.42      568.85      7.46 o 
   2   5  12       51.25       47.05      3.11 o 
   3   5  12       17.95       19.78      2.14 o 
   4   5  12      379.16      385.92      6.97 o 
   0   6  12       29.65       34.92      3.30 o 
   1   6  12      250.37      241.75      4.27 o 
   2   6  12      420.82      391.82      6.98 o 
   3   6  12      499.47      447.57      7.39 o 
  -1   1  13       33.26       30.96      2.34 o 
   0   1  13        0.50        2.61      3.11 o 
   1   1  13      222.07      238.19      4.39 o 
  -1   2  13     1168.86     1276.19     15.66 o 
   0   2  13      153.92      151.35      3.84 o 
   1   2  13      158.25      167.13      3.97 o 
   2   2  13        0.74        5.64      2.19 o 
  -1   3  13       17.34       24.40      2.24 o 
   0   3  13       64.22       66.38      3.34 o 
   1   3  13      707.45      751.70      8.72 o 
   2   3  13      434.83      443.91      7.39 o 
   0   4  13       13.62       10.69      2.17 o 
   1   4  13       16.67       18.39      2.19 o 
   2   4  13       88.08       80.95      3.59 o 
   1   5  13      719.63      740.16      8.95 o 
                                                 
